# Supplementary material for: IL-6 promotes tumor growth through immune evasion but is dispensable for cachexia
Source: EMBO Rep. 2024 Apr 26;25(6):2592–609. doi: 10.1038/s44319-024-00144-3 (PMC11169252; doi:10.1038/s44319-024-00144-3)
Supplement: Supplementary file 2 — Source data Fig. 1 [file 44319_2024_144_MOESM2_ESM.zip]

Archive with 16 entries (8 files):
- Figure 1/1A/
- Figure 1/1A/EMBOR-2023-57955V2_SourceDataForFigure1A body weight.xlsx
- Figure 1/1B/
- Figure 1/1B/EMBOR-2023-57955V2_SourceDataForFigure1B tumor growth.xlsx
- Figure 1/1C/
- Figure 1/1C/EMBOR-2023-57955V2_SourceDataForFigure1C lean mass.xlsx
- Figure 1/1D/
- Figure 1/1D/EMBOR-2023-57955V2_SourceDataForFigure1D fat mass.xlsx
- Figure 1/1E/
- Figure 1/1E/EMBOR-2023-57955V2_SourceDataForFigure1E tissue weight.xlsx
- Figure 1/1F/
- Figure 1/1F/EMBOR-2023-57955V2_SourceDataForFigure1F Muscle function.xlsx
- Figure 1/1G/
- Figure 1/1G/EMBOR-2023-57955V2_SourceDataForFigure1G Circulating cytokine concentration.xlsx
- Figure 1/1H/
- Figure 1/1H/EMBOR-2023-57955V2_SourceDataForFigure1H Time-course IL-6 concnetration.xlsx
