# Supplementary material for: IL-6 promotes tumor growth through immune evasion but is dispensable for cachexia
Source: EMBO Rep. 2024 Apr 26;25(6):2592–609. doi: 10.1038/s44319-024-00144-3 (PMC11169252; doi:10.1038/s44319-024-00144-3)
Supplement: Supplementary file 2 — Source data Fig. 1 [file 44319_2024_144_MOESM2_ESM.zip › Figure 1/1A/EMBOR-2023-57955V2_SourceDataForFigure1A body weight.xlsx]

## Sheet: Sheet1
	% of initial body weight
		Days post tumor implantation
group	replicates	day 0	day 2	day 4	day 6	day 8	day 10	day 12
cxC26	cxC26-1	100	100.323	104.194	100.323	99.3548	89.6774	78.0645
	cxC26-2	100	98.951	101.049	97.9021	96.5035	86.3636	75.5245
	cxC26-3	100	101.484	102.967	101.187	102.077	97.0326	85.4599
	cxC26-4	100	100.719	102.158	100.36	99.6403	93.5252	78.777
	cxC26-5	100	100.37	102.593	101.852	99.2593	93.3333	80
	cxC26-6	100	98.0263	98.6842	97.6974	96.0526	89.1447	78.2895
	cxC26-7	100	102.247	100.375	100	99.2509	85.7678	78.2772
	cxC26-8	100	103.333	99.6296	101.111	100.741	95.9259	83.7037
	cxC26-9	100	101.718	100	100.344	99.3127	96.2199	79.0378
	cxC26-10	100	100.743	100	100.372	99.6283	89.5911	77.3234
	cxC26-11	100	101.678	99.6644	101.007	102.013	99.6644	87.5839
	cxC26-12	100	101.515	100	99.3939	97.8788	95.1515	84.2424
ncxC26	ncxC26-1	100	98.7539	98.4424	96.8847	99.0654	99.3769	95.9502
	ncxC26-2	100	97.7636	97.7636	95.5272	97.1246	98.0831	96.8051
	ncxC26-3	100	97.651	96.9799	96.3087	97.651	100.336	97.9866
	ncxC26-4	100	97.0199	99.6689	101.325	100.662	100.993	99.6689
	ncxC26-5	100	96.9595	100	98.6486	98.6486	99.3243	94.9324
	ncxC26-6	100	98.1481	101.111	101.111	100.741	101.111	101.481
	ncxC26-7	100	100.772	98.8417	99.6139	98.0695	101.544	101.158
	ncxC26-8	100	104.61	101.418	103.546	103.191	103.191	103.191
	ncxC26-9	100	99.3506	99.3506	98.7013	100.325	99.3506	100.974
	ncxC26-10	100	99.654	98.6159	96.1938	100	99.308	97.9239
	ncxC26-11	100	96.732	96.732	96.4052	100.654	99.3464	97.3856
saline	saline-1	100	99.322	97.6271	94.9153	97.6271	98.3051	96.6102
	saline-2	100	102.206	101.471	101.103	102.206	105.147	102.206
	saline-3	100	100	97.6109	96.587	99.6587	101.365	99.6587
	saline-4	100	103.78	105.155	107.56	106.529	106.529	104.467
	saline-5	100	97.4603	96.5079	100.635	102.222	103.175	101.587
	saline-6	100	100.352	99.2958	104.577	103.873	103.521	102.817
Average	cxC26	100	100.926	100.943	100.129	99.3094	92.6165	80.5236
	ncxC26	100	98.8559	98.9931	98.5696	99.6484	100.179	98.8598
	saline	100	100.52	99.6112	100.896	102.019	103.007	101.224
STDEV	cxC26	0	1.42858	1.6604	1.2594	1.85292	4.43874	3.75388
	ncxC26	0	2.28686	1.52028	2.59739	1.74807	1.42831	2.60707
	saline	0	2.21656	3.22039	4.74155	3.12141	2.9011	2.75283
