# Supplementary material for: IL-6 promotes tumor growth through immune evasion but is dispensable for cachexia
Source: EMBO Rep. 2024 Apr 26;25(6):2592–609. doi: 10.1038/s44319-024-00144-3 (PMC11169252; doi:10.1038/s44319-024-00144-3)
Supplement: Supplementary file 2 — Source data Fig. 1 [file 44319_2024_144_MOESM2_ESM.zip › Figure 1/1B/EMBOR-2023-57955V2_SourceDataForFigure1B tumor growth.xlsx]

## Sheet: Sheet1
Tumor weight (mg)
The mice were euthanize for each time point.
		Day 6	Day 8	Day 10	Day 12
	cxC26-1	33	150	296	418
	cxC26-2	15	83	274	379
	cxC26-3	25	73	264	451
	cxC26-4	27	80	251	344
	cxC26-5	26	125	347	348
	cxC26-6	38	110	296	497
	ncxC26-1	32	83	324	439
	ncxC26-2	31	74	210	381
	ncxC26-3	21	35	171	877
	ncxC26-4	21	86	367	588
	ncxC26-5	21	151	247	398
	ncxC26-6	29	103	233	350
