# Supplementary material for: IL-6 promotes tumor growth through immune evasion but is dispensable for cachexia
Source: EMBO Rep. 2024 Apr 26;25(6):2592–609. doi: 10.1038/s44319-024-00144-3 (PMC11169252; doi:10.1038/s44319-024-00144-3)
Supplement: Supplementary file 2 — Source data Fig. 1 [file 44319_2024_144_MOESM2_ESM.zip › Figure 1/1C/EMBOR-2023-57955V2_SourceDataForFigure1C lean mass.xlsx]

## Sheet: Sheet1
	% of initial lean mass
		Days post tumor implantation
group	replicates	day 0	day 2	day 4	day 6	day 8	day 10	day 12
cxC26	cxC26-1	100	100.334	97.9975	96.3705	96.2036	88.3187	83.5211
	cxC26-2	100	100.219	97.9012	96.2833	96.021	88.1067	81.0669
	cxC26-3	100	100.562	98.3152	95.4324	97.2295	94.2344	85.9603
	cxC26-4	100	100.296	99.662	100.169	100.169	95.3528	82.8052
	cxC26-5	100	98.6911	97.7312	99.0838	98.2984	92.7138	85.6457
	cxC26-6	100	100.414	97.7649	99.4205	99.4205	93.8742	85.0166
	cxC26-7	100	100.974	97.2112	96.5914	108.189	86.9854	81.3634
	cxC26-8	100	100.386	96.565	96.9944	96.8656	94.59	86.0455
	cxC26-9	100	99.2357	97.144	98.3508	98.1094	97.144	89.0185
	cxC26-10	100	100.702	96.8846	98.4642	97.8499	92.3212	82.3168
	cxC26-11	100	101.436	95.7752	98.7695	99.0156	96.8007	88.2691
	cxC26-12	100	100.236	94.8919	94.9312	95.1277	94.5776	87.4656
ncxC26	ncxC26-1	100	99.7687	96.6461	97.687	100.964	99.9229	99.0362
	ncxC26-2	100	98.2206	94.8596	95.9668	98.2997	98.3788	98.0625
	ncxC26-3	100	100.315	96.6575	97.444	98.6237	99.8427	98.9776
	ncxC26-4	100	98.0663	97.1981	99.7238	99.9605	100.868	99.9605
	ncxC26-5	100	99.6003	98.4412	98.8409	100.08	99.4005	98.4812
	ncxC26-6	100	101.123	99.1796	103.195	101.425	102.159	102.418
	ncxC26-7	100	99.7239	94.6157	97.7451	97.3769	99.7699	102.209
	ncxC26-8	100	104.665	98.459	102.624	104.082	104.415	104.248
	ncxC26-9	100	99.0041	97.3444	97.5934	100.041	98.8797	100.954
	ncxC26-10	100	93.2319	90.6688	89.9079	93.3921	92.3508	92.5511
	ncxC26-11	100	106.723	103.149	105.617	108.809	107.191	106.17
saline	saline-1	100	99.508	94.7109	94.7519	97.991	97.909	96.884
	saline-2	100	102.071	97.0414	96.1538	98.2671	98.563	98.0135
	saline-3	100	100.203	95.3677	97.2369	98.6184	98.5778	98.7403
	saline-4	100	101.585	97.4807	99.4311	97.3182	97.3182	96.7899
	saline-5	100	98.5401	94.6216	97.8486	97.3492	97.8486	97.5797
	saline-6	100	100.166	95.8972	99.627	99.0468	98.7982	98.1351
Average	cxC26	100	100.29	97.3203	97.5718	98.5416	92.9183	84.8746
	ncxC26	100	100.04	97.0199	98.7586	100.278	100.289	100.279
	saline	100	100.345	95.8533	97.5082	98.0985	98.1691	97.6904
STDEV	cxC26	0	0.721506	1.23301	1.68508	3.37715	3.39725	2.66383
	ncxC26	0	3.49713	3.12269	4.17122	3.89489	3.72211	3.61141
	saline	0	1.30586	1.1933	1.88721	0.689931	0.567869	0.758684
