# Supplementary material for: IL-6 promotes tumor growth through immune evasion but is dispensable for cachexia
Source: EMBO Rep. 2024 Apr 26;25(6):2592–609. doi: 10.1038/s44319-024-00144-3 (PMC11169252; doi:10.1038/s44319-024-00144-3)
Supplement: Supplementary file 2 — Source data Fig. 1 [file 44319_2024_144_MOESM2_ESM.zip › Figure 1/1D/EMBOR-2023-57955V2_SourceDataForFigure1D fat mass.xlsx]

## Sheet: Sheet1
	% of initial fat mass
		Days post tumor implantation
group	replicates	day 0	day 2	day 4	day 6	day 8	day 10	day 12
cxC26	cxC26-1	100	107.738	114.881	122.222	115.079	90.873	52.9762
	cxC26-2	100	97.9434	107.455	107.712	97.1722	68.6375	35.7326
	cxC26-3	100	110.996	123.651	135.062	132.573	116.39	85.2697
	cxC26-4	100	95.2174	106.957	104.783	88.2609	56.087	11.7391
	cxC26-5	100	92.6641	108.88	114.286	95.3668	64.4788	8.88031
	cxC26-6	100	92.6893	96.0836	94.2559	81.7232	61.8799	25.3264
	cxC26-7	100	121.795	114.103	132.906	108.974	78.2051	21.3675
	cxC26-8	100	118.135	113.99	148.187	138.86	101.554	32.1244
	cxC26-9	100	102.536	89.8551	101.449	92.7536	70.6522	34.058
	cxC26-10	100	105.603	109.052	124.569	114.224	71.5517	21.5517
	cxC26-11	100	109.145	109.44	131.858	131.268	129.204	88.7906
	cxC26-12	100	111.464	113.051	120.106	107.055	97.0018	69.8413
ncxC26	ncxC26-1	100	93.1034	94.7126	90.3448	90.5747	90.8046	76.3218
	ncxC26-2	100	96.962	104.051	99.4937	92.1519	98.481	94.4304
	ncxC26-3	100	88.1579	90.7895	94.7368	105.263	110.526	100.877
	ncxC26-4	100	92.2559	102.357	113.468	104.714	102.694	89.899
	ncxC26-5	100	81.5789	91.6667	88.5965	85.9649	100.439	78.9474
	ncxC26-6	100	98.2659	113.295	118.497	121.965	123.121	109.827
	ncxC26-7	100	126.971	115.353	120.332	105.394	119.917	97.9253
	ncxC26-8	100	118.565	106.329	113.08	110.97	113.924	101.688
	ncxC26-9	100	103.407	99.3988	96.1924	101.603	102.004	106.012
	ncxC26-10	100	132.686	119.741	117.799	123.625	119.094	112.298
	ncxC26-11	100	76.5	72.5	74.75	83.75	83.75	87.25
saline	saline-1	100	105.278	94.1667	88.8889	90.2778	90.8333	87.2222
	saline-2	100	135.754	145.81	165.363	164.804	194.413	167.598
	saline-3	100	106	97.3333	100.667	107	115.667	111.333
	saline-4	100	120.712	138.511	163.107	165.696	166.019	154.693
	saline-5	100	99.7268	96.1749	120.765	134.426	139.071	135.792
	saline-6	100	117.623	113.934	148.77	156.557	152.459	152.459
Average	cxC26	100	105.494	108.95	119.783	108.609	83.8762	40.6381
	ncxC26	100	100.768	100.927	102.481	102.361	105.887	95.9523
	saline	100	114.182	114.322	131.26	136.46	143.077	134.85
STDEV	cxC26	0	9.58088	8.82507	15.8857	18.5208	23.0985	27.4182
	ncxC26	0	18.1582	13.3925	15.0346	13.3891	12.5767	11.8791
	saline	0	13.2289	22.8076	32.6352	31.8335	36.733	30.3267
