# Supplementary material for: IL-6 promotes tumor growth through immune evasion but is dispensable for cachexia
Source: EMBO Rep. 2024 Apr 26;25(6):2592–609. doi: 10.1038/s44319-024-00144-3 (PMC11169252; doi:10.1038/s44319-024-00144-3)
Supplement: Supplementary file 2 — Source data Fig. 1 [file 44319_2024_144_MOESM2_ESM.zip › Figure 1/1E/EMBOR-2023-57955V2_SourceDataForFigure1E tissue weight.xlsx]

## Sheet: Sheet1
	Tissue weight (mg)
		BAT	gWAT	Quadriceps	Heart	Kidney	Spleen	Liver		Uncorrected Fisher's LSD	Mean Diff.	95.00% CI of diff.	Below threshold?	Summary	Individual P Value
	saline-1	86	239	216	134	234	79	1099
	saline-2	104	318	215	153	218	86	1128		BAT
	saline-3	112	190	154	122	194	68	930		ncxC26 vs. saline	5.389	-26.72 to 37.50	No	ns	0.717
	saline-4	157	178	164	137	199	85	1175		ncxC26 vs. cxC26	68.22	47.89 to 88.55	Yes	***	<.001
	saline-5	91	183	203	144	216	76	1146
	saline-6	79	138	211	137	225	90	951		gWAT
	ncxC26-1	90	227	199	157	239	83	1215		ncxC26 vs. saline	25.89	-46.12 to 97.90	No	ns	0.444
	ncxC26-2	80	129	210	135	215	101	894		ncxC26 vs. cxC26	135.6	65.05 to 206.1	Yes	**	0.002
	ncxC26-3	101	256	203	138	227	103	1174
	ncxC26-4	172	301	216	143	216	94	1170		Quadriceps
	ncxC26-5	116	172	168	122	174	76	1021		ncxC26 vs. saline	1.944	-27.42 to 31.31	No	ns	0.882
	ncxC26-6	102	323	184	132	228	94	1158		ncxC26 vs. cxC26	42.38	18.19 to 66.56	Yes	**	0.004
	ncxC26-7	120	253	179	133	199	110	1068
	ncxC26-8	109	223	216	139	224	109	1170		Heart
	ncxC26-9	102	218	187	131	188	104	974		ncxC26 vs. saline	-1.167	-12.95 to 10.61	No	ns	0.83
	cxC26-1	42	45	120	96	166	122	948		ncxC26 vs. cxC26	25.07	12.56 to 37.57	Yes	**	0.002
	cxC26-2	40	84	170	112	200	166	1185
	cxC26-3	36	162	158	120	202	145	1092		Kidney
	cxC26-4	48	147	162	120	202	159	942		ncxC26 vs. saline	-2.111	-22.45 to 18.23	No	ns	0.826
	cxC26-5	44	52	157	110	169	133	863		ncxC26 vs. cxC26	24.42	-0.05925 to 48.90	No	ns	0.05
										Spleen
										ncxC26 vs. saline	16.44	5.532 to 27.36	Yes	**	0.006
										ncxC26 vs. cxC26	-47.89	-69.94 to -25.84	Yes	**	0.002
										Liver
										ncxC26 vs. saline	22.28	-101.4 to 145.9	No	ns	0.7
										ncxC26 vs. cxC26	87.78	-73.42 to 249.0	No	ns	0.241
