# Supplementary material for: IL-6 promotes tumor growth through immune evasion but is dispensable for cachexia
Source: EMBO Rep. 2024 Apr 26;25(6):2592–609. doi: 10.1038/s44319-024-00144-3 (PMC11169252; doi:10.1038/s44319-024-00144-3)
Supplement: Supplementary file 2 — Source data Fig. 1 [file 44319_2024_144_MOESM2_ESM.zip › Figure 1/1F/EMBOR-2023-57955V2_SourceDataForFigure1F Muscle function.xlsx]

## Sheet: Sheet1
	group	sample	Grip strength (g)
	ncxC26	ncxC26_1	245.35
		ncxC26_2	221.85
		ncxC26_3	203.25
		ncxC26_4	206
		ncxC26_5	231.45
		ncxC26_6	179.25
		ncxC26_7	186.5
	cxC26	cxC26_1	184.85
		cxC26_2	178.25
		cxC26_3	217.5
		cxC26_4	182.1
		cxC26_5	196.75
		cxC26_6	183.1
		cxC26_7	197.6
		cxC26_8	175
		cxC26_9	183.2
		cxC26_10	168.35
	saline	saline_1	220.35
		saline_2	212.95
		saline_3	216.25
		saline_4	262.75
		saline_5	236
		saline_6	207.85
	AVG	saline	226.025
		cxC26	186.67
		ncxC26	210.521
	STDEV	saline	20.3827
		cxC26	13.997
		ncxC26	23.8314
	T.TEST	saline vs cxC26	0.000411411
		ncxC26 vs cxC26	0.0198299
		saline vs ncxC26	0.237961
