# Supplementary material for: IL-6 promotes tumor growth through immune evasion but is dispensable for cachexia
Source: EMBO Rep. 2024 Apr 26;25(6):2592–609. doi: 10.1038/s44319-024-00144-3 (PMC11169252; doi:10.1038/s44319-024-00144-3)
Supplement: Supplementary file 2 — Source data Fig. 1 [file 44319_2024_144_MOESM2_ESM.zip › Figure 1/1G/EMBOR-2023-57955V2_SourceDataForFigure1G Circulating cytokine concentration.xlsx]

## Sheet: Sheet1
Circulating cytokine concentration (pg/ml)
Sample	group	Time (day)	CCL11	G-CSF	GM-CSF	IFN-gamma	IL-1α	IL-1β	IL-2	IL-3	IL-4	IL-5	IL-6	IL-7	IL-9	IL-10	IL-12p40	IL-12p70	IL-13	IL-15	IL-17	CXCL10	CXCL1	LIF	CXCL5	CCL2	M-CSF	CXCL9	CCL3	CCL4	CXCL2	CCL5	TNFα	VEGF	CCL21	EPO	CX3CL1	IFNβ-1	IL-11	IL-16	IL-20	CC21	CCL22	CCL20	CCL19	CCL17	TIMP-1
ncxC26_d4-1	ncxC26	4	598.98	319.82	11.4	0.03	24.53	0	4.14	0.24	0.02	0.39	5.17	0	5.25	5.11	2.66	0	28.9	8.05	0	92.14	21.31	0.91	1438.1	12.85	3.68	1355.19	10.85	25.87	352.09	9.82	3.5	0.65	10591.6	211.12	1153.8	461.14	68.61	4138.13	1441.05	374.65	80.72	24.93	144.13	76.63	4953.46
ncxC26_d4-2	ncxC26	4	243.38	144.86	5.29	0.89	10.51	0	2.26	0	0	2.63	1.02	3	0	5.43	2.66	0	30.33	81.27	0	46.43	48.76	4.19	140.2	7.93	2.72	912.12	10.85	14.81	352.09	5.73	3.93	0.83	9072.82	103.55	1259.06	93.02	145.9	2064.96	382.8	109.65	67.06	14.42	73.23	31.99	3672.24
ncxC26_d4-3	ncxC26	4	385.89	79.27	7.33	0.64	3.2	0	1.32	0	0	3.38	0.97	0.64	0.47	3.2	3.77	1.47	30.33	29.24	0	75.18	15.88	0	4.08	14.93	1.77	844.85	0	24.61	350.79	5.2	6.58	0.37	7604.19	115.85	1094.69	268.4	34.28	1186.99	634.77	87.97	51.91	48.79	69.65	37.72	4476.83
ncxC26_d4-4	ncxC26	4	90.4	97.44	0	4.17	0	0	0	0	0	7.37	0.08	1.05	1.85	4.9	2.33	0	63.32	0	1.63	114.28	64.82	0.53	1190.62	0	0	1558.41	17.27	42.42	0	4.96	2.04	0.26	6721.89	130.95	482.27	1681.56	32.69	504.01	1599.6	195.96	63.23	21.8	85.42	26.67	4997.79
ncxC26_d4-5	ncxC26	4	347.27	64.71	0	0	141.08	0	0	0.18	0	1.74	0.15	0	0	2.22	2.62	0	35.79	7.18	0	59.11	0	0.8	68.38	0	1.22	877.61	28.58	0	28.82	7.76	1.52	0.13	5519.06	0	470.74	189.5	35.24	2014.33	769.77	160.63	112.65	10.11	75	28.21	3850.36
ncxC26_d4-6	ncxC26	4	103.54	108.25	0	1.99	12.8	0	1.3	0	0	6.42	0.6	0	0	0	1.44	0	59.28	31.11	3.1	86.15	46.75	0.28	881.08	35.07	0	875.57	0	0	0	11	2.44	0.4	7277.74	120.96	336.6	160.24	24.75	569.1	494.34	104.73	96.54	27.51	76.76	19.52	6087.38
ncxC26_d6-1	ncxC26	6	393.02	563.62	5.29	0	9.45	1	4.14	1.18	0	9.34	3.53	30.11	1.15	2.56	5.33	4.07	39.58	120.9	0	129.03	79.85	10.39	154.86	17.66	7.49	1037.01	43.23	37.34	352.09	6.24	6.23	0.44	9244.94	137.45	679.07	211.76	29.27	3416.84	1018.76	165.48	57.34	33.15	144.13	44.2	6631.8
ncxC26_d6-2	ncxC26	6	715.2	764.7	6.36	1.87	60.71	0	4.38	0.57	0	23.18	4.79	28	0	1.93	5	1.47	49.96	280.4	0.87	107.88	41.53	13.36	441.69	12.34	4.63	1687.87	32.77	3.2	350.36	7.67	6.23	0.37	10193.7	198.67	804	138.63	57.65	3808.52	2118.35	465.28	102.4	42.27	155.95	141.14	5484.43
ncxC26_d6-3	ncxC26	6	339.57	232.37	5.29	0.15	224.45	0.28	1.79	0	0	2.56	2.26	0	0	2.56	3.2	0	30.33	31.88	0	81.42	2.08	0.29	84.62	14.93	3.68	727	0	2.05	351.22	5.2	5.87	0.73	9697.98	148.55	621.44	381.23	10.19	1825.08	622.03	254	59.63	20.76	75	36.11	4873.32
ncxC26_d6-4	ncxC26	6	252.39	105.66	0	0	4.69	0	0	0	0	4.7	1.31	0	0	0.45	1.15	8.37	102.59	0	0.18	56.36	29.13	0	574.91	25.4	0	1484.68	0	27.71	33.07	8.81	1.52	0.28	6467.82	127.66	248.78	167.51	21.54	684.09	1403.79	103.35	60.66	28.03	47	21.72	4164.75
ncxC26_d6-5	ncxC26	6	177.98	76.99	0	0	90.46	0	0	0	0	1.4	1.54	1.15	19.24	0	5.95	0	13.86	22.18	0	39	13.6	0.33	2469.53	12.76	0	706.28	0	0	3.18	16	0.71	0.51	8766.51	0	248.78	509.77	22.12	3369.54	2015.29	160.22	111.09	13.88	163.22	49.94	4049.47
ncxC26_d8-1	ncxC26	8	223.49	66.73	0	1.25	10.51	0	2.73	0	0.02	2.63	1.35	0	0	2.56	4.68	0	39.58	21.3	0.3	108.92	27.12	0.29	71.83	6.98	2.72	899.38	0	12.44	352.95	7.21	3.93	0.44	9364.41	174.3	1467.45	241.8	39.81	1654.69	680.96	123.41	63.17	35.19	135.1	41.18	5909.94
ncxC26_d8-2	ncxC26	8	168.59	111.42	4.71	3.08	35.86	0	2.02	0.37	0.14	4.16	1.73	70.36	0	2.56	5	0	46.38	302.23	0.74	143.01	48.93	23.16	1535.82	16	5.11	1262.82	22.18	56.88	348.64	9.2	7.43	0.4	5718.26	101.75	909.44	124.41	3079.83	1217.3	629.12	377.54	64.27	25.96	38.84	64.6	9818.94
ncxC26_d8-3	ncxC26	8	231.72	105.89	2.6	0	29.96	0	1.55	0	0.23	3.11	0.83	2.2	0	0.66	5	0	37.96	34.53	1.44	112.32	38.73	2	1630.95	9.38	2.72	1543.02	0	20.87	350.79	8.56	4.14	0.25	8355.85	84.93	381.99	117.36	32.38	883.69	750.85	406.19	87.15	22.33	119.68	32.37	4836.31
ncxC26_d8-4	ncxC26	8	112.73	162.85	3.22	1.28	45.51	0	0	0	0	2.76	0.56	0.58	109.41	0	1.44	0	22.67	16.58	0	52.68	60.46	0.06	2481.04	48.98	0	1183.47	0	0	58.12	14.38	0	0.44	7910.33	96.27	343.46	249.37	13.81	1316.8	1208.96	85.49	47.56	19.71	42.97	23.86	3154.69
ncxC26_d8-5	ncxC26	8	138.62	133.02	9.37	0	0	0	2.54	0	0	3.32	1.72	0	0	3.11	3.67	0	9.68	0	0.35	69.38	21.48	0	1080.41	43.78	0.04	842.61	0	0	3.18	12.68	2.21	1.31	6451.35	280.91	227.51	287.56	12.5	428.1	2773.16	92.89	63.87	18.66	36.73	20.45	4708.89
ncxC26_d8-6	ncxC26	8	83.29	74.37	0	0	68.04	0.02	0	0	0	1.85	1.37	0	0	1.63	0	0	14.93	0	0.28	44.1	29.3	0.82	1459.71	0	0.45	916.67	0	0	0	11.57	0	0.24	6112.8	216.56	590.18	326.27	141.88	1054.64	1803.59	163.86	53.19	21.8	38.84	39.52	5321.87
ncxC26_d10-1	ncxC26	10	172.02	214.32	9.89	2.84	21.97	0	2.26	0.3	0	3.64	9.09	15.64	0	5.11	3.2	0	51.78	142.47	0.52	473.25	66.25	4.73	129.18	12.85	9.4	863.98	0	53.39	350.36	5.73	7.93	0.59	8431.98	92.55	490.01	763.64	57.65	311.43	447.82	863.34	30.76	21.8	113.37	43.01	6367.42
ncxC26_d10-2	ncxC26	10	226.11	145.38	9.49	0.76	27.18	0	4.14	0	0	4.61	3.11	4.01	0	3.52	5	0	61.15	23.95	0	317.9	45.78	0.64	997.34	16	2.72	1679.21	0	25.87	352.09	11.4	5.87	0.44	5708.77	126	380.21	1109.76	68.23	498.17	1446.01	74.25	62.19	29.05	52.89	49.34	6529.35
ncxC26_d10-3	ncxC26	10	418.33	121.57	5.29	0.15	10.51	0	1.32	0	0	3.18	3.95	0.64	0	3.2	3.77	0	22.19	13.35	0	81.39	60.71	0	1426.22	12.85	0	926.46	0	7.8	346.05	16.48	3.93	0.65	10355.8	140.66	610.96	82.78	15.41	941.99	1363.98	301.45	58.04	13.35	187.36	38.66	6809.77
ncxC26_d10-4	ncxC26	10	181.27	86.37	0	0.28	41.82	0	4.96	0	0	4.2	0.25	3.92	1.29	0	10.91	0	30.89	0	0	60.35	27.39	1.85	2345.73	41.48	1.22	1243.02	17.27	0	35.19	3.74	0	0.31	6584.77	191.62	674.75	211.76	64.39	494.12	1988.02	76.83	41.45	26.99	69.65	32.84	1947.51
ncxC26_d10-5	ncxC26	10	202.96	89.63	0	0	0	0	0	0	0	3.44	4.06	0.29	7.01	0	3.83	0	27.31	7.18	0	211.87	60.94	0	1660.01	0	0	1240.94	0	0	0	7.62	1.87	0.22	7364.38	119.27	722.87	138.63	121.49	721.77	919.3	492.88	53.98	28.54	80.26	36.18	8701.46
ncxC26_d12-1	ncxC26	12	391.17	300.85	6.36	6.83	17.15	0.64	6.02	0.77	0.03	6.39	17.77	3.4	0	5.11	7.15	3.2	41.23	81.27	0	604.81	124.83	3.7	100.32	17.1	4.63	1329.73	0	33.51	352.09	16.97	5.13	0.6	8417.01	171.35	509.53	295.26	85.52	1322.65	705.81	318.33	48.36	21.8	118.11	22.99	7151.35
ncxC26_d12-2	ncxC26	12	978.68	236.92	8.24	3.08	20.73	0	5.08	1.18	0.19	6.11	5.07	3	0.47	2.25	1.13	0	49.96	88.84	1.01	220.47	90.52	1.22	259.9	20.59	4.63	545	26.15	42.4	350.36	5.73	7.76	0.46	9702.71	84.93	533.3	99.92	36.21	681.6	593.43	670.98	47.46	15.48	62.35	34.61	7620.38
ncxC26_d12-3	ncxC26	12	643.11	103.89	7.33	0.39	16	0.1	2.02	0	0.33	16.11	2.54	3.4	0	5.11	6.02	6.67	76.25	63.32	0	393.14	25.1	1.28	226.45	22.46	7.49	2171.69	0	39.88	354.67	10.62	9.35	0.5	10099.1	160.86	1529.77	241.8	154.07	1632.19	777.85	1061.85	87.21	17.08	138.12	31.88	8105.37
ncxC26_d12-4	ncxC26	12	208.28	264.93	0	4.63	0	0	0	0	0	4.41	0.31	0	0	0.16	0	21.78	61.97	0	3.26	121.17	0	0.06	1021.97	0	0	1577.55	20.7	0	7.45	9.69	1.87	0.29	6642.49	124.33	594.32	219.23	107.65	1361.9	564.43	232.13	63.6	27.51	76.76	31.14	6750.79
ncxC26_d12-5	ncxC26	12	249.36	65.15	0	3.03	0	0	0	0	0.13	2.27	5.12	0	0	0.45	0	1.52	56.59	0	0	218.12	26.34	0	766.58	71.19	0.84	1819.31	5.75	34.89	0	12.9	4.02	0.33	7358.23	140.66	720.66	345.8	103.17	2686.88	2240.38	1547.79	68.98	18.66	69.65	46.16	9312.92
ncxC26_d12-6	ncxC26	12	428.18	147.84	0	0.91	19.76	0	0	0	0	10.68	2.92	4.25	0	0.74	2.03	0	59.28	28.67	0	206.93	35.95	0.6	657.55	44.54	0.45	1494.83	0	32.01	24.55	1.57	3.68	0.24	7812.11	132.59	296.46	185.82	43.5	1887.81	665.66	359.08	101.9	18.66	100.47	28.01	8211.16
saline_d4-1	saline	4	366.4	160.72	9.09	2.84	14.87	0.28	2.73	0.37	0	4.29	1.21	34.1	0.47	2.56	3.77	0	42.92	280.4	1.85	85.61	21.74	14.26	449.8	12.34	7.02	1069.48	10.85	29.68	348.64	8.99	7.93	0.42	9440.19	153.21	916.63	1553.52	104.96	2462.96	1285.4	184.57	88.74	24.93	222.81	38.19	4977.41
saline_d4-2	saline	4	279.39	111.93	6.36	0.64	17.15	0	4.14	0	0.02	5.4	2.16	7.66	0	0.66	5	0	24.79	91.35	0	49.11	32.73	0	667.25	10.85	3.68	465.1	22.18	0.91	350.79	17.44	4.34	1.42	7814.74	99.94	306.34	256.96	20.68	1094.98	701.68	36.57	41.69	17.6	32.41	29	3311.98
saline_d4-3	saline	4	549.03	127.21	9.09	2.11	29.96	0.64	6.96	0.64	0	3.84	0.97	32.22	1.83	3.2	7.98	1.47	83.71	218.43	0	77.11	72.02	14.16	169.02	10.85	5.59	1474	52.71	37.34	352.09	6.24	6.23	0.89	8901.33	228.63	1169.39	567.11	97.89	2756.54	804.65	255.88	62.03	25.96	102.11	37.58	4506.33
saline_d4-4	saline	4	132.18	201.85	0	0	0	0	0	0	0	1.87	0.66	25.47	0	0	12.79	0	72.79	173.23	0	46.6	17.41	17.25	1653.37	0	0	1075.05	17.27	0	64.21	1.57	0	0.24	6443.78	96.27	486.13	302.98	122.44	1017.42	1270.4	142.5	74.24	21.8	71.45	43.26	4051.8
saline_d4-5	saline	4	64.9	94.84	0	0	63.02	0	0	0	0	1.9	0.06	0	0	0	1.88	0	33.32	14.99	0	58.68	18.32	0.71	1228.8	0	1.6	1634.77	0	0	20.28	1.83	0	0.17	7270.26	81.01	288.32	200.6	20.4	1023.75	1105.46	46.6	67.65	44.28	47	32.21	4482.73
saline_d6-1	saline	6	410.31	403.59	6.36	1.87	8.4	0.46	1.79	0	0	1.64	3.25	1.03	0	2.56	0.64	0	30.33	2.76	0.45	84.13	78.95	0.14	1143.91	6.03	2.25	1041.95	10.85	27.13	353.38	8.99	4.34	0.42	9276.76	92.55	634.1	575.35	21.54	1835.36	624.86	252.67	45.66	19.71	50.94	35.72	3008.57
saline_d6-2	saline	6	133.59	120.04	6.36	3.56	8.4	0	3.67	0	0	2.97	0.78	0	1.83	0.66	3.2	0	49.96	34.53	0.26	62.65	14.93	0	101.16	8.89	2.25	861	32.77	5.49	349.5	4.06	0	0.55	8979.96	117.56	486.13	110.35	27.44	255.05	399.44	60.63	48.04	24.93	98.83	19.77	4280.51
saline_d6-3	saline	6	304.42	129.27	16.55	7.18	32.85	0.64	9.54	0	0	3.54	0.93	18.99	1.83	1.61	1.89	0	64.95	149.56	0.45	62.24	54.43	7.47	2.85	14.93	5.59	1168.02	48.71	54.57	351.22	10.62	5.87	0.78	8604.87	174.3	381.99	357.57	14.34	2322.73	589.1	186.34	69.34	21.8	76.76	33.23	3395.58
saline_d6-4	saline	6	336.22	60.74	5.83	0	21.95	0	0	0	0	2.42	0.86	0	0	0.01	0	0	39.55	0	0.68	0	54.06	0.09	4093.6	0	0	2408.82	0	17.94	24.55	7.21	0	0	7593.66	143.84	233.52	575.35	40.81	1309.65	1316.63	130.42	55.06	13.35	62.35	48.98	0
saline_d8-1	saline	8	256.42	208.17	10.66	2.23	265.52	0.64	3.67	0	0.02	3.93	2.73	0.25	1.83	5.11	5	0	87.42	2.76	5.04	139.5	44.94	0	171.51	9.87	9.4	1697.06	17.39	44.9	355.54	19.16	6.41	0.44	7172.08	361.74	525.34	124.41	64.77	3141.63	845.83	171.8	109.13	18.66	62.35	94.7	4134.43
saline_d8-2	saline	8	438.27	49.76	6.36	2.23	19.51	0.1	2.73	0.24	0.05	5.06	0.93	8.11	0.47	1.93	6.39	3.2	64.95	111.16	0	108.17	23.02	2.75	0	10.85	5.59	1405.61	17.39	37.34	352.09	9.2	3.05	0.59	9194.16	174.3	776.63	249.37	54.73	1687.25	696.17	179.19	61.95	19.71	93.86	44.95	4340.32
saline_d8-3	saline	8	377.47	127.21	4.08	2.11	27.18	0.46	2.49	0.64	0	4.03	1.02	0.64	0	6.06	2.66	0	27.5	29.24	0	74.67	26.52	0	207.04	8.89	1.77	1074.68	0	13.62	351.22	11.01	0	0.35	6471.38	120.96	360.8	117.36	15.95	713.98	540.9	97.68	46.26	21.28	52.89	21.65	2512.7
saline_d8-4	saline	8	111.15	65.59	0	0	43.67	0	0	0	0	1.63	0	0	0	0	0	0	80.91	0	0	71.47	4.22	0.29	3228.26	12.76	0	808.24	0	0	20.28	0	0	0.12	7412.73	110.64	350.36	249.37	19.83	590.45	568.8	111.6	41.94	26.99	76.76	42.81	4631.74
saline_d10-1	saline	10	317.36	170.36	9.09	3.68	45.72	0.28	3.2	0.37	0.02	4.16	0.83	0	19.87	4.47	5.67	1.47	27.5	37.16	0.38	69.56	32.54	1.83	83.81	13.36	5.59	955.19	29.63	37.34	351.22	8.77	7.1	0.48	4563.41	0	251.87	89.6	11.72	486.31	758.97	36.79	26.92	19.19	42.97	16.28	1741.93
saline_d10-2	saline	10	532.99	64.8	9.89	1.87	10.51	0	3.2	0	0.02	3.77	0.93	2.8	0	3.84	1.63	5.8	51.78	83.8	0	89.1	57.59	1.59	0	6.03	8.45	1483.1	22.18	33.51	352.95	8.56	2.58	0.35	9169.73	84.93	381.99	117.36	12.76	842.34	963.41	138.38	49.47	14.95	114.96	72.03	2826.02
saline_d10-3	saline	10	153.32	30.6	0	0	30.26	0	0	0	0	1.12	0	0	0	1.04	0.58	0	72.79	0	0	49.28	0.32	0	1064.49	0	0	1623.2	0	0	506.27	0	0	0.23	6246.6	77.03	412.7	160.24	18.71	389.87	903.65	67.45	28.02	19.19	42.97	18.04	3409.17
saline_d10-4	saline	10	368.07	128.5	0	1.64	21.95	0	0	0	0	0.49	0.52	0	8.84	0	0.72	0	83.61	0	0.89	64.29	13.5	0	3037.34	0	0	1131.69	5.75	0	0	4.96	2.04	0.19	6228.72	153.21	557.44	211.76	23.57	2959.55	497.39	87.17	49.98	24.93	58.61	27.64	3742.19
saline_d10-5	saline	10	256.77	108.68	0	0	59.61	0	2.98	0	0	3.14	1.37	0	15.68	0.74	10.91	0	71.43	0	0	9.49	24.41	0	2905.57	0	0	706.85	0	0	35.19	6.2	0	0.17	6833.49	151.67	700.85	334.07	22.12	1385.3	1158.59	89.49	65.85	129.17	93.86	84.71	3272.56
saline_d12-1	saline	12	221.52	172.51	4.08	0.89	3.2	0	1.79	0.1	0	3.28	0.97	1.42	0	0.66	4.36	0	30.33	101.31	0.05	49.42	31.6	2.41	482.39	11.84	1.77	859.5	10.85	14.81	349.07	9.41	1.51	0.5	6936.51	99.94	1019.2	189.5	59.5	1394.9	899.72	209.93	38.79	14.42	66.03	38.26	4521.68
saline_d12-2	saline	12	689.07	106.89	9.09	1.13	29.96	0	4.61	0.1	0.07	3.24	3.76	1.03	0	6.7	2.14	0	42.92	34.53	0.26	152.81	48.27	2.52	622.34	8.89	7.02	1969.88	10.85	29.68	354.24	6.73	7.27	0.5	9187.82	153.21	444.21	204.31	43.5	1107.29	981.48	315.89	70.21	18.66	81.99	62.53	5506.32
saline_d12-3	saline	12	393.77	97.91	11.4	1.38	8.4	0.1	3.91	0	0	2.6	0.93	4.22	2.52	1.29	4.36	0	51.78	76.18	0	83.44	30.26	2	330.11	10.85	2.72	986.87	5.38	39.88	352.09	6.73	6.05	0.42	7647.19	183.04	1019.2	405.04	36.21	636.14	1221.52	302.6	28.89	15.48	100.47	44.95	4284.02
saline_d12-4	saline	12	252.59	61.62	0	1	291.02	0	8.35	0	0	10.49	0.64	17.74	38.54	0	16.73	0	67.38	66.06	0	60.38	20.67	7.91	3346.04	0	0.45	1500.52	59.07	0	37.31	3.55	2.97	1.04	9086.31	259.71	827.05	226.73	101.84	2414.19	1203.93	413.79	118.16	17.6	98.83	142.96	2672.49
saline_d12-5	saline	12	39.13	107.39	0	0	0	0	0	0	0	2.86	0	0	0	0	3.83	0	38.29	0	0.33	53.93	9.26	0.54	294.62	0	0.45	901.01	51.02	0	11.72	8.16	0.45	0.15	7213.48	114.12	416.37	160.24	20.97	1190.77	212.48	147.83	58.35	23.37	73.23	33.79	3873.44
cxC26_d4-1	cxC26	4	351.53	208.17	0	0.39	4.23	0	2.26	0	0	2.43	22.35	1.42	0	0.02	7.56	0	15.01	42.43	0.3	29.86	95.93	0	236.36	10.85	4.63	334.09	10.85	3.2	349.5	11.78	3.05	0.33	9265.84	84.93	513.47	69.32	75.31	1147.87	725	196.06	38.13	14.95	38.84	17.51	4090.17
cxC26_d4-2	cxC26	4	400.84	769.31	4.08	1.13	14.87	0.1	1.79	0.24	0.05	4.8	19.59	1.42	0	3.52	1.38	0	59.26	34.53	0	120.32	101.65	0	616.07	13.88	3.68	1575.59	10.85	52.21	351.22	11.4	5.5	0.4	6409.03	159.35	718.45	334.07	56.19	1758.16	536.45	386.72	91.83	33.15	80.26	31.38	7412.65
cxC26_d4-3	cxC26	4	336.44	247.22	9.89	1.5	11.58	0	4.61	0.3	0	2.43	5.35	0	0	2.88	2.14	0	34.81	13.35	0	60.18	11.29	0	140.2	18.81	7.02	1429.48	0	17.2	350.36	7.21	5.13	0.43	9804.42	143.84	1029.16	120.88	152.01	2247.1	785.91	267.38	40.95	17.6	80.26	33.59	5827.65
cxC26_d4-4	cxC26	4	175.44	103.28	0	1.28	19.76	0	0	0	0	3.46	1.98	0	0	0	0.58	0	40.83	9.5	1.28	50.14	9.26	0	3286.06	0	0	898.04	26.22	0	0	0	0	0.22	7003.2	103.55	517.42	120.88	25.64	975.5	524.53	79.96	70.05	29.05	62.35	24.37	4574.89
cxC26_d4-5	cxC26	4	130.33	148.27	0	0.73	0	0	0	0	0	3.37	37.89	0.49	5.05	0.16	0.03	0	27.31	0	0.6	56.16	105.21	1.5	1822.09	0	0.84	1350.21	10.01	2.73	0	12.02	0	0.36	7194.11	110.64	329.79	167.51	171.99	1062.25	1989.26	200.91	93.81	28.03	62.35	45.55	8007.5
cxC26_d4-6	cxC26	4	98.78	92.02	4.22	0	30.26	0	0	0	0	2.81	294.22	0	0	1.33	0	0	140.59	0	0	61.05	218.24	0.57	2635.63	68.66	0	540.42	0	19.63	33.07	13.22	1.7	0.33	6938.72	151.67	410.87	620.87	4942.05	760.97	617.76	362.3	113.3	34.68	95.53	32.48	9978.3
cxC26_d6-1	cxC26	6	183.22	249.52	2.6	2.11	16	0	3.67	0.1	0	4.68	15.65	7.22	0	7.34	2.14	0	22.19	23.95	0	54.99	61.64	0	357.01	13.88	0	1375.28	0	22.11	351.22	6.24	8.25	0.37	9521.56	132.59	3298.53	62.68	434.24	2091.25	540.9	375.37	83.43	21.28	122.8	32.39	8659.79
cxC26_d6-2	cxC26	6	286.6	217.68	0	1.38	0	0	1.32	0.44	0	22.11	54.99	15.64	0	3.2	1.63	0	27.5	8.05	0.94	60.27	135.22	0	143	11.34	4.63	835.27	0	13.62	348.64	15.99	4.74	0.5	9695.15	148.55	655.38	256.96	139.89	1703.62	518.54	92.17	42.33	22.85	73.23	31.36	7536.16
cxC26_d6-3	cxC26	6	226.68	79.76	5.84	0.89	8.4	0	2.73	0	0	5.06	39.82	0.25	0	1.29	4.36	0	33.28	23.95	0	53.13	183.46	0	985.02	18.23	5.59	534.93	0	7.8	350.36	10.42	3.93	0.46	5950.78	92.55	610.96	373.33	279.92	417.69	693.41	89.93	42.14	21.8	78.52	15.05	6649.31
cxC26_d6-4	cxC26	6	65.53	126.78	0	0	0	0	0	0	0	2.42	0.9	33.2	0	0.16	1.15	0	68.73	83.03	0	40.58	10.43	14.68	1530.06	15.13	0	2369.41	0	13.98	16	0	0.82	0.23	6109.66	127.66	407.22	583.6	520.66	819.68	1453.46	57.52	61.95	18.66	47	85.31	5674.59
cxC26_d6-5	cxC26	6	227.49	28.75	11.03	0	37.11	0	0	0	0	1.74	190.86	58.2	5.05	0	0	8.37	70.08	257.53	0	62.49	21.21	13.91	336.72	17.36	0.84	579.47	5.75	37.56	5.32	6.5	0	0.21	5722.78	120.96	418.2	616.72	5275.08	518.35	323.71	49.19	36.69	31.11	62.35	45.6	8618.15
cxC26_d8-1	cxC26	8	180.2	116.48	2.6	0	10.51	0	0.85	0	0	2.04	136.84	0	0	0.66	1.63	0	31.79	0	0	80.79	579.52	0	359.28	12.34	2.25	469.19	32.77	0	351.22	5.47	4.34	0.28	9298.62	134.22	1019.2	1061.43	1513.01	3295	705.81	578.92	92.43	31.11	92.19	30.5	8986.12
cxC26_d8-2	cxC26	8	339.42	352.05	10.66	2.11	23.24	0.64	1.79	0	0	2.63	53.39	0	0	3.2	1.13	0	49.96	50.3	0.14	84.03	728.66	1.83	325.5	20.59	3.68	751.12	26.15	28.4	353.81	11.21	4.54	0.37	11168.2	268.52	465.01	156.61	1615.88	1611.19	664.26	602.6	98.44	102.01	138.12	27.99	9789.76
cxC26_d8-3	cxC26	8	353.73	89.52	2.6	1.62	23.24	0.46	0.85	0	0	1.24	285.11	3.4	0	3.84	6.39	6.67	79.99	45.06	0	64.28	220.28	1.59	7.68	10.85	4.63	883.64	17.39	5.49	354.67	4.36	6.58	0.34	9287.69	255.9	482.27	453.08	809.6	2027.32	457.26	514.89	60.69	30.08	80.26	10.48	8962.57
cxC26_d8-4	cxC26	8	188.83	98.95	0	0	39.96	0.02	0	0	0	3.32	445.41	0	0	0	0	0	67.38	0	0	99.44	254.29	0.31	2463.24	34.23	0	441.29	0	0	1.06	7.07	4.73	0.23	6359.1	177.23	326.4	334.07	3435.74	806.84	817.98	240.76	33.16	52.28	113.37	36.37	9858.74
cxC26_d8-5	cxC26	8	212.92	138.39	0	0	19.76	0	0	0	0	2.57	568.82	0	0	0	0.86	0	89.03	0	0	34.57	118.18	2.41	1225.71	0	0	274.75	0	0	13.86	10.88	3.68	0.3	6514.98	181.59	350.36	138.63	5372.95	614.43	1188.84	184.99	75.52	164.43	38.84	28.19	9720.86
cxC26_d8-6	cxC26	8	99.31	65.15	0	0	0	0	0	0	0	1.31	352.16	0	0	0.59	0	0	79.55	0	0	62.58	278.08	0.18	1846.11	68.66	1.6	255.89	0	0	0	14.38	3.61	0.38	6059.45	174.3	218.6	145.8	3619.17	667.58	169.38	238.35	93.99	38.23	50.94	24.01	11349.2
cxC26_d10-1	cxC26	10	465.22	200.95	8.24	1.62	12.66	0	5.55	0	0.05	2.46	152.55	0.64	0	3.2	2.66	0	42.92	13.35	0	84.03	201.57	0.64	510.93	16	3.68	605.8	0	7.8	350.36	8.34	5.13	0.29	11426.4	156.29	606.78	160.24	2251.65	1759.6	463.51	1225.82	78	32.13	160.32	54.96	10332.9
cxC26_d10-2	cxC26	10	152.78	82.19	12.11	1.74	10.51	0	4.61	0	0	1.27	322.01	5.27	0	1.29	1.13	0	94.81	71.06	0	59.74	285.17	8.5	600.87	19.99	1.77	610.36	5.38	22.11	352.95	4.65	8.73	0.28	9296.8	221.95	535.3	182.14	7792.13	548.77	633.36	203.66	35.35	16.55	102.11	38.97	11622.1
cxC26_d10-3	cxC26	10	474.73	187.73	0	22.41	27.18	0	1.79	0.1	0	3.41	0.93	0.64	2.52	3.2	3.2	0	42.92	29.24	1.66	152.88	41.7	1.47	1968.57	9.87	3.68	1716.78	29.63	34.78	351.22	10.22	3.93	0.42	4820.91	62.37	480.34	65.99	59.87	353.65	379.43	418.84	32.31	17.6	62.35	38	3041.94
cxC26_d10-4	cxC26	10	291.27	103.06	0	0.19	93.56	0	0	0	0	4.76	50.8	0	0	1.04	4.13	0	80.91	0	0.35	82.27	10.24	0.09	3183.14	0	0	1815.55	17.27	0	41.52	5.6	0.93	0.22	8857.65	205.62	493.89	124.41	327.19	489.33	894.49	125.8	74.91	22.85	30.2	30.12	7406.29
cxC26_d10-5	cxC26	10	321.65	142.9	0	0	34.22	0	0	0	0	3.48	212.51	23.99	0	0.16	14.36	0	86.32	132.99	0	65.22	109.47	11.2	3201.49	24.46	5.13	906.57	32.77	0	0	9.19	0.14	0.32	7664.3	211.12	521.37	780.63	1699.04	3986.24	787.25	1187.88	109.84	21.8	116.54	98.79	10810.3
cxC26_d12-1	cxC26	12	611.08	479.83	15.96	3.68	42.29	1	3.44	0.37	0	1.04	2363.24	20.9	0	7.34	4.68	0	134.63	147.2	0.41	111.37	436.54	13.01	339.31	13.36	5.59	384.98	26.15	71.7	355.54	12.15	12.27	0.48	11574.5	151.67	1584.29	211.76	42941.5	1453.63	515.54	1175.65	155.37	387.74	202.55	92.74	12049
cxC26_d12-2	cxC26	12	585.15	111.93	9.49	1.74	11.58	0	3.2	0.24	0.02	2.22	298.44	5.27	0	7.02	8.87	6.67	42.92	96.35	0	100.61	440.43	2.12	74.23	23.1	3.68	275.34	35.65	10.11	351.22	5.73	8.25	0.31	13071.6	557.15	523.35	469.21	20284.5	4899.19	1411.24	1304.62	77.8	23.89	225.47	34.2	10190
cxC26_d12-3	cxC26	12	435.73	289.06	12.11	5.68	24.53	1	12.83	0.64	0	2.25	2845.59	4.85	0.47	6.38	1.13	11.94	148.81	60.73	0	115.59	415.84	6.06	506.24	8.89	6.54	256.2	62.5	56.88	353.81	11.78	6.58	0.68	8966.99	124.33	235.04	219.23	14144.4	2170.95	242.73	101.33	46.01	25.44	119.68	24.71	10220.7
cxC26_d12-4	cxC26	12	244.63	91.8	0	0	10.28	0	0	0	0	0.79	3.1	0.07	0	0	0.86	0	64.68	0	0	38.34	8.66	0	1148.1	0	1.22	1164.42	20.7	38.41	0	1.83	0.93	0.21	9120.08	165.39	533.3	196.89	39.81	1471.49	1284.15	235.94	30.47	23.89	54.81	46.16	5565.98
cxC26_d12-5	cxC26	12	188.74	97.22	0	0	0	0	0	0	0	2.95	43.21	9.61	0	0	0	0	80.91	49.28	0	67.85	54.54	13.74	1393.61	23.5	0	2072.42	45.77	0	1.06	7.76	1.52	0.4	6228.72	135.84	364.3	287.56	357.6	534.65	1090.22	102.89	114.86	23.89	54.81	65.05	6018.28
cxC26_d12-6	cxC26	12	131.15	109.11	0	0	127.64	0	0.33	0	0	4.99	135.57	0	0	3.71	0	10.91	75.49	14.99	0	74.16	164.9	0.36	1577.91	20.52	0	646.09	29.68	0	7.45	19.5	1.33	0.29	7038.5	180.14	245.7	260.77	1552.72	332.26	938.8	291.37	71.2	36.2	80.26	31.99	8996.59
FDR (adjusted-pvalue)	2 way aov	cxC26 vs ncxC26	0.941984	0.968984	0.941984	0.763356	0.941984	0.968984	0.858639	0.697198	0.697198	0.234633	1.5525e-09	0.968984	0.697198	0.755367	0.0964855	0.98977	0.0354277	0.968894	0.941984	0.00227356	0.00276245	0.697198	0.794692	0.968984	0.793072	0.0236551	0.211062	0.941984	0.941984	0.941984	0.941984	0.234633	0.941984	0.237248	0.941984	0.951475	2.1375e-07	0.941984	0.0702097	0.941984	0.968984	0.105223	0.941984	0.941984	0.00227356
	2 way aov	cxC26 vs saline	0.915642	0.413476	0.482725	0.674739	0.479841	0.674739	0.241268	0.999	0.413476	0.915642	1.233e-10	0.915642	0.241268	0.999	0.241268	0.52426	0.636373	0.821555	0.674739	0.597116	0.00178927	0.999	0.413476	0.0862688	0.919999	0.0404055	0.720599	0.958206	0.324172	0.622468	0.715759	0.413476	0.676468	0.413476	0.919999	0.915642	2.385e-08	0.915642	0.52426	0.0336382	0.413476	0.241268	0.676468	0.634105	0.0159183
