# Supplementary material for: IL-6 promotes tumor growth through immune evasion but is dispensable for cachexia
Source: EMBO Rep. 2024 Apr 26;25(6):2592–609. doi: 10.1038/s44319-024-00144-3 (PMC11169252; doi:10.1038/s44319-024-00144-3)
Supplement: Supplementary file 2 — Source data Fig. 1 [file 44319_2024_144_MOESM2_ESM.zip › Figure 1/1H/EMBOR-2023-57955V2_SourceDataForFigure1H Time-course IL-6 concnetration.xlsx]

## Sheet: Sheet1
	Time-course circulating IL-6 concentration (pg/ml)
		Day 0	Day 2	Day 4	Day 6	Day 8	Day 10	Day 12
	cxC26-1	0.683	12.223	7.53	85.583	98.745	262.587	537.654
	cxC26-2	1.341	12.448	12.299	118.383	231.791	1.608	872.966
	cxC26-3	1.455	2.574	1.283	24.18	154.565	152.468	310.451
	cxC26-4	2.099	15.317	6.752	35.612	70.572	274.356	503.118			Uncorrected Fisher's LSD	Mean Diff.	95.00% CI of diff.	Below threshold?	Summary	Individual P Value
	cxC26-5	0.824	4.346	165.555	103.191	157.012	158.166	535.611
	cxC26-6	0.538	12.632	39.445	106.49	286.542	731.465	493.617			cxC26 - ncxC26
	cxC26-7	1.825	10.573	30.131	22.448	86.521	283.073	93.296			Day 0	-0.02608	-0.8631 to 0.8109	No	ns	0.947
	cxC26-8	3.013	4.431	119.747	203.49	120.401	216.156	954.283			Day 2	7.915	3.861 to 11.97	Yes	**	0.002
	ncxC26-1	2.326	2.319	5.782	13.418	106.062	50.689	4.928			Day 4	41.92	-9.201 to 93.04	No	ns	0.094
	ncxC26-2	1.342	3.339	3.169	22.851	63.693	22.69	3.968			Day 6	68.83	17.58 to 120.1	Yes	*	0.015
	ncxC26-3	0.501	0.843	10.96	13.108	80.314	7.159	13.995			Day 8	87.43	22.61 to 152.2	Yes	*	0.014
	ncxC26-4	1.83	1.064	4.838	14.873	55.252	5.011	5.001			Day 10	232.2	54.82 to 409.5	Yes	*	0.017
	ncxC26-5	1.615	0.495	4.859	6.381	51.516	67.491	12.904			Day 12	526.5	294.6 to 758.3	Yes	**	0.001
	ncxC26-6	1.376	0.36		40.901	23.207	13.906	26.134
	saline-1	1.347	0.683	1.612	35.571	122.796	55.773	7.087
	saline-2	1.442	1.549	11.992	110.516	8.948	20.007	6.71
	saline-3	0.549	1.092	15.851	23.033	6.419	183.214	0.88
	saline-4	0.867	0.715	1.188	4.969	38.666	32.83	5.222
	saline-5	0.438	0.287	9.296	7.278	10.287	1.857	76.966
	saline-6	3.065	0.475	146.839	122.311	74.574	11.442	3.285
