# Supplementary material for: IL-6 promotes tumor growth through immune evasion but is dispensable for cachexia
Source: EMBO Rep. 2024 Apr 26;25(6):2592–609. doi: 10.1038/s44319-024-00144-3 (PMC11169252; doi:10.1038/s44319-024-00144-3)
Supplement: Supplementary file 3 — Source data Fig. 2 [file 44319_2024_144_MOESM3_ESM.zip]

Archive with 16 entries (8 files):
- Figure 2/2A/
- Figure 2/2A/EMBOR-2023-57955V2_SourceDataForFigure2A IL-6 concentration of cxC26 IL6KO subclone.xlsx
- Figure 2/2B/
- Figure 2/2B/EMBOR-2023-57955V2_SourceDataForFigure2B tumor growth of cxC26 IL6KOs1.xlsx
- Figure 2/2C/
- Figure 2/2C/EMBOR-2023-57955V2_SourceDataForFigure2C tumor weight of cxC26IL6KOs1.xlsx
- Figure 2/2D/
- Figure 2/2D/EMBOR-2023-57955V2_SourceDataForFigure2D body weight of cxC26 IL6KOs1.xlsx
- Figure 2/2E/
- Figure 2/2E/EMBOR-2023-57955V2_SourceDataForFigure2E quadriceps weight of cxC26 IL6KOs1.xlsx
- Figure 2/2F-J/
- Figure 2/2F-J/EMBOR-2023-57955V2_SourceDataForFigure2F-J quadriceps weight of cxC26 IL6KOs1.xlsx
- Figure 2/2K/
- Figure 2/2K/EMBOR-2023-57955V2_SourceDataForFigure2K lean and fat mass of cxC26 IL6KOs1.xlsx
- Figure 2/2L/
- Figure 2/2L/EMBOR-2023-57955V2_SourceDataForFigure2L circulating IL-6 of cxC26 IL6KOs1.xlsx
