# Supplementary material for: IL-6 promotes tumor growth through immune evasion but is dispensable for cachexia
Source: EMBO Rep. 2024 Apr 26;25(6):2592–609. doi: 10.1038/s44319-024-00144-3 (PMC11169252; doi:10.1038/s44319-024-00144-3)
Supplement: Supplementary file 3 — Source data Fig. 2 [file 44319_2024_144_MOESM3_ESM.zip › Figure 2/2A/EMBOR-2023-57955V2_SourceDataForFigure2A IL-6 concentration of cxC26 IL6KO subclone.xlsx]

## Sheet: Sheet1
	IL-6 concentration in medium
	NT: non-ttreated group, LPS: treat LPS (2ug/ml) for 24 hours
		NT	LPS
	cxC26 scr-1	10.3886	2892.44
	cxC26 scr-2	3.63966	2717.59
	cxC26 scr-3	19.6753	3044.45		Uncorrected Fisher's LSD	Mean Diff.	95.00% CI of diff.	Below threshold?	Summary	Individual P Value
	cxC26 scr-4	6.62092	2626.99
	cxC26 IL6KOs1-1	0.834952	0.263405		NT
	cxC26 IL6KOs1-2	1.15655	0.177064		cxC26 scr vs. cxC26 IL6 KO s2	9.404	-103.3 to 122.1	No	ns	0.863
	cxC26 IL6KOs1-3	1.15655	0.926152		cxC26 scr vs. cxC26 IL6 KO s1	8.87	-103.8 to 121.5	No	ns	0.87
	cxC26 IL6KOs1-4	1.69722	1.66128
	cxC26 IL6KOs2-1	0.581899	0.20878		LPS
	cxC26 IL6KOs2-2	0.750238	0.350642		cxC26 scr vs. cxC26 IL6 KO s2	2820	2707 to 2933	Yes	***	<.001
	cxC26 IL6KOs2-3	0.949998	0.315895		cxC26 scr vs. cxC26 IL6 KO s1	2820	2707 to 2932	Yes	***	<.001
	cxC26 IL6KOs2-4	0.427939	0.879724
