# Supplementary material for: IL-6 promotes tumor growth through immune evasion but is dispensable for cachexia
Source: EMBO Rep. 2024 Apr 26;25(6):2592–609. doi: 10.1038/s44319-024-00144-3 (PMC11169252; doi:10.1038/s44319-024-00144-3)
Supplement: Supplementary file 3 — Source data Fig. 2 [file 44319_2024_144_MOESM3_ESM.zip › Figure 2/2B/EMBOR-2023-57955V2_SourceDataForFigure2B tumor growth of cxC26 IL6KOs1.xlsx]

## Sheet: Sheet1
	Tumor volume (mm^3)
		Day 8	Day 10	Day 12	Day 14	Day 16	Day 18	Day 21	Day 24	Day 26
	cxC26 scr-1	27.2014	38.1564	45.08
	cxC26 scr-2	43.5711	108.894	125.572
	cxC26 scr-3	123.637	98.6019	228.054
	cxC26 scr-4	119.975	153.411	123.726
	cxC26 scr-5	98.6019	128.259	175.533
	cxC26 scr-6	228.054	103.76	150.78
	cxC26 IL6KOs1-1	41.1825	52.2741	0	0	55.8308	88.9876	159.924	257.465	457.719
	cxC26 IL6KOs1-2	19.6471	0	0	0	0	0	0	37.0057	107.129
	cxC26 IL6KOs1-3	85.4342	37.7523	0	0	0	0	0	85.7579	132.812
	cxC26 IL6KOs1-4	41.2296	56.1671	0	0	0	0	0	77.9771	116.043
