# Supplementary material for: IL-6 promotes tumor growth through immune evasion but is dispensable for cachexia
Source: EMBO Rep. 2024 Apr 26;25(6):2592–609. doi: 10.1038/s44319-024-00144-3 (PMC11169252; doi:10.1038/s44319-024-00144-3)
Supplement: Supplementary file 3 — Source data Fig. 2 [file 44319_2024_144_MOESM3_ESM.zip › Figure 2/2C/EMBOR-2023-57955V2_SourceDataForFigure2C tumor weight of cxC26IL6KOs1.xlsx]

## Sheet: Sheet1
		Terminal tumor weight (mg)
	cxC26 scr-1	356		Column B	cxC26 IL6KOs1
	cxC26 scr-2	594		vs.	vs.
	cxC26 scr-3	770.2		Column A	cxC26 scr
	cxC26 scr-4	477.9
	cxC26 scr-5	441.2		Unpaired t test
	cxC26 scr-6	514.6		P value	0.431
	cxC26 IL6KOs1-1	944		P value summary	ns
	cxC26 IL6KOs1-2	370.1		Significantly different (P < 0.05)?	No
	cxC26 IL6KOs1-3	803.7		One- or two-tailed P value?	Two-tailed
	cxC26 IL6KOs1-4	426.7		t, df	t=0.8298, df=8
