# Supplementary material for: IL-6 promotes tumor growth through immune evasion but is dispensable for cachexia
Source: EMBO Rep. 2024 Apr 26;25(6):2592–609. doi: 10.1038/s44319-024-00144-3 (PMC11169252; doi:10.1038/s44319-024-00144-3)
Supplement: Supplementary file 3 — Source data Fig. 2 [file 44319_2024_144_MOESM3_ESM.zip › Figure 2/2D/EMBOR-2023-57955V2_SourceDataForFigure2D body weight of cxC26 IL6KOs1.xlsx]

## Sheet: Sheet1
	% of initial body weight
		Days post tumor implantation
group	replicates	day 0	day 2	day 4	day 6	day 8	day 10	day 12	day 14	day 16	day 18	day 21	day 24	day 25	day 26
cxC26 scr	cxC26 scr-1	100	99.6894	97.5155	98.4472	95.6522	93.7888	85.7143
	cxC26 scr-2	100	99.3769	96.2617	94.704	88.785	79.4393	78.1931
	cxC26 scr-3	100	100.792	99.4723	95.2507	87.3351	78.628	82.5858
	cxC26 scr-4	100	99.7368	98.4211	97.8947	93.1579	83.1579	73.9474
	cxC26 scr-5	100	101.003	101.338	100	97.6589	86.2876	78.2609
	cxC26 scr-6	100	98.5673	97.9943	99.4269	96.5616	84.2407	78.51
cxC26 IL6KOs1	cxC26 IL6KOs1-1	100	102.663	101.183	100.592	101.183	100.888	100	98.8166	99.4083	97.3373	86.9822	72.1893	69.2308	74.8521
	cxC26 IL6KOs1-2	100	100.259	99.4819	99.7409	101.295	100.777	100	97.9275	97.4093	97.6684	97.9275	93.7824	89.1192	84.456
	cxC26 IL6KOs1-3	100	99.7429	100	99.7429	101.028	101.028	101.028	99.7429	100	99.4859	98.4576	85.347	84.5758	80.4627
	cxC26 IL6KOs1-4	100	100.306	101.223	100.306	100.917	102.446	102.752	100.612	99.0826	98.7768	98.1651	90.8257	87.4618	84.7095
saline	saline-1	100	99.6988	99.0964	100	100.904	101.506	101.807	101.205	101.807	103.916	103.916	104.217		103.614
	saline-2	100	97.4763	96.53	99.0536	99.0536	99.6845	99.3691	99.6845	100.315	100.946	102.839	105.047		105.047
	saline-3	100	100.662	100.993	101.987	101.656	103.311	103.974	102.318	101.656	105.298	107.947	108.94		108.94
	saline-4	100	100.348	99.3031	101.045	101.394	103.833	102.787	101.394	102.439	103.833	105.575	106.969		107.317
Average	cxC26 scr	100	99.8609	98.5004	97.6206	93.1918	84.257	79.5352
	cxC26 IL6KOs1	100	100.743	100.472	100.095	101.106	101.285	100.945	99.2746	98.975	98.3171	95.3831	85.5361	82.5969	81.1201
	saline	100	99.5465	98.9807	100.521	100.752	102.084	101.984	101.15	101.554	103.498	105.069	106.293		106.23
STDEV	cxC26 scr	0	0.908142	1.74583	2.182	4.26815	5.49698	4.07889
	cxC26 IL6KOs1	0	1.30522	0.870565	0.424454	0.166776	0.781186	1.29863	1.15924	1.11075	0.993002	5.60477	9.55951	9.10635	4.60912
	saline	0	1.43721	1.84158	1.27121	1.17414	1.88465	1.95557	1.09147	0.892881	1.82915	2.22422	2.1077		2.36416
