# Supplementary material for: IL-6 promotes tumor growth through immune evasion but is dispensable for cachexia
Source: EMBO Rep. 2024 Apr 26;25(6):2592–609. doi: 10.1038/s44319-024-00144-3 (PMC11169252; doi:10.1038/s44319-024-00144-3)
Supplement: Supplementary file 3 — Source data Fig. 2 [file 44319_2024_144_MOESM3_ESM.zip › Figure 2/2E/EMBOR-2023-57955V2_SourceDataForFigure2E quadriceps weight of cxC26 IL6KOs1.xlsx]

## Sheet: Sheet1
		quadriceps
		weight (mg)
	saline-1	201
	saline-2	189
	saline-3	178
	saline-4	224
	saline-5	212
	cxC26 scr-1	175.5
	cxC26 scr-2	141.4
	cxC26 scr-3	162.5
	cxC26 scr-4	157.9
	cxC26 scr-5	182.1
	cxC26 scr-6	201
	cxC26 IL6KOs1-1	151
	cxC26 IL6KOs1-2	150
	cxC26 IL6KOs1-3	179
	cxC26 IL6KOs1-4	150
	cxC26 IL6KOs1-5	140
	Uncorrected Fisher's LSD	Mean Diff.	95.00% CI of diff.	Below threshold?	Summary	Individual P Value
	saline vs. cxC26 scr	30.73	6.823 to 54.64	Yes	*	0.016	A-B
	saline vs. cxC26 IL6KOs1	46.8	21.83 to 71.77	Yes	**	0.001	A-C
	cxC26 scr vs. cxC26 IL6KOs1	16.07	-7.844 to 39.98	No	ns	0.17	B-C
