# Supplementary material for: IL-6 promotes tumor growth through immune evasion but is dispensable for cachexia
Source: EMBO Rep. 2024 Apr 26;25(6):2592–609. doi: 10.1038/s44319-024-00144-3 (PMC11169252; doi:10.1038/s44319-024-00144-3)
Supplement: Supplementary file 3 — Source data Fig. 2 [file 44319_2024_144_MOESM3_ESM.zip › Figure 2/2F-J/EMBOR-2023-57955V2_SourceDataForFigure2F-J quadriceps weight of cxC26 IL6KOs1.xlsx]

## Sheet: Sheet1
		Ganstrocnemius	(mg)
		saline	cxC26 scr	cxC26 IL6KOs1			Uncorrected Fisher's LSD	Mean Diff.	95.00% CI of diff.	Below threshold?	Summary	Individual P Value
	replicate-1	154.2	117.5	119.1			saline vs. cxC26 scr	26.08	12.67 to 39.50	Yes	***	<.001	A-B
	replicate-2	153.9	146	116.5			saline vs. cxC26 IL6KOs1	27.38	14.45 to 40.30	Yes	***	<.001	A-C
	replicate-3	161.6	133.2	141.1			cxC26 scr vs. cxC26 IL6KOs1	1.293	-11.64 to 14.22	No	ns	0.835	B-C
	replicate-4	166.7	148.6	142.7
	replicate-5	147.3	129	143.8
	replicate-6	172.9	125.8	133
	replicate-7			128.2
		Tibialis anterior	(mg)
		saline	cxC26 scr	cxC26 IL6KOs1			Uncorrected Fisher's LSD	Mean Diff.	95.00% CI of diff.	Below threshold?	Summary	Individual P Value
	replicate-1	52.8	47.4	39			saline vs. cxC26 scr	10.45	5.160 to 15.74	Yes	***	<.001	A-B
	replicate-2	50.1	51.3	40.2			saline vs. cxC26 IL6KOs1	11.03	5.936 to 16.13	Yes	***	<.001	A-C
	replicate-3	60.9	49.2	46.7			cxC26 scr vs. cxC26 IL6KOs1	0.5833	-4.514 to 5.681	No	ns	0.811	B-C
	replicate-4	57.9	41.1	48.6
	replicate-5	52.7	40.1	47.6
	replicate-6	56.4	39	43
	replicate-7			43.6
		Soleus	(mg)
		saline	cxC26 scr	cxC26 IL6KOs1			Uncorrected Fisher's LSD	Mean Diff.	95.00% CI of diff.	Below threshold?	Summary	Individual P Value
	replicate-1	7.8	5	5			saline vs. cxC26 scr	1.167	0.2590 to 2.074	Yes	*	0.015	A-B
	replicate-2	6.2	6.8	4.9			saline vs. cxC26 IL6KOs1	1.76	0.8848 to 2.634	Yes	***	<.001	A-C
	replicate-3	7.9	6.6	6.8			cxC26 scr vs. cxC26 IL6KOs1	0.5929	-0.2818 to 1.468	No	ns	0.17	B-C
	replicate-4	7.5	7.4	6.1
	replicate-5	8.2	6.5	5.9
	replicate-6	7.5	5.8	6.2
	replicate-7			5.4
		EDL	(mg)
		saline	cxC26 scr	cxC26 IL6KOs1			Uncorrected Fisher's LSD	Mean Diff.	95.00% CI of diff.	Below threshold?	Summary	Individual P Value
	replicate-1	10.1	9.5	6.1			saline vs. cxC26 scr	1.7	0.2967 to 3.103	Yes	*	0.021	A-B
	replicate-2	10.1	9.8	8.9			saline vs. cxC26 IL6KOs1	1.929	0.5763 to 3.281	Yes	**	0.008	A-C
	replicate-3	12.2	9.9	9.2			cxC26 scr vs. cxC26 IL6KOs1	0.2286	-1.124 to 1.581	No	ns	0.725	B-C
	replicate-4	9.9	6.5	9.3
	replicate-5	10.1	9.3	9
	replicate-6	11.2	8.4	9.7
	replicate-7			8.5
		Grip strength	(g)
		saline	cxC26 scr	cxC26 IL6KOs1			Uncorrected Fisher's LSD	Mean Diff.	95.00% CI of diff.	Below threshold?	Summary	Individual P Value
	replicate-1	227.6	183.75	184.25			saline vs. cxC26 scr	41.06	30.02 to 52.09	Yes	***	<.001	A-B
	replicate-2	222.25	192.25	192.25			saline vs. cxC26 IL6KOs1	38.74	28.10 to 49.37	Yes	***	<.001	A-C
	replicate-3	245	193.85	181.45			cxC26 scr vs. cxC26 IL6KOs1	-2.32	-12.95 to 8.313	No	ns	0.65	B-C
	replicate-4	213.85	189.45	182
	replicate-5	227.2	184	210.5
	replicate-6	235.2	181.45	189.5
	replicate-7			188.5
