# Supplementary material for: IL-6 promotes tumor growth through immune evasion but is dispensable for cachexia
Source: EMBO Rep. 2024 Apr 26;25(6):2592–609. doi: 10.1038/s44319-024-00144-3 (PMC11169252; doi:10.1038/s44319-024-00144-3)
Supplement: Supplementary file 3 — Source data Fig. 2 [file 44319_2024_144_MOESM3_ESM.zip › Figure 2/2K/EMBOR-2023-57955V2_SourceDataForFigure2K lean and fat mass of cxC26 IL6KOs1.xlsx]

## Sheet: Sheet1
		Fat mass (g)		Lean mass (g)
		Initial	Terminal	Initial	Terminal		initial fat mass vs terminal fat mass
	saline-1	6.05	5	24.25	22.9			Below threshold?	P value	Mean of Initial Fat mass	Mean of Terminal Fat mass	Difference	SE of difference	t ratio	df
	saline-2	8.55	7.46	24.84	23.61		saline	No	0.426	6.867	5.792	1.075	1.296	0.8297	10
	saline-3	7.95	7.36	27.06	26.72		cxC26 scr	Yes	0.005	8.188	3.245	4.944	1.362	3.63	10
	saline-4	2.67	2.41	25.4	25.1		cxC26 IL6KOs1	Yes	<.001	6.73	1.551	5.179	1.07	4.84	12
	saline-5	9.52	7.51	25.74	24.52
	saline-6	6.46	5.01	27.49	26.4
	cxC26 scr-1	5.21	2.57	24.26	13.71		initial lean mass vs terminal lean mass
	cxC26 scr-2	9.8	2.99	26.53	20.99			Below threshold?	P value	Mean of Initial Lean mass	Mean of Terminal Lean mass	Difference	SE of difference	t ratio	df
	cxC26 scr-3	4.5	1.2275	24.4	20.5325		saline	No	0.278	25.8	24.88	0.9217	0.8029	1.148	10
	cxC26 scr-4	8.34	3.93	25.57	18.99		cxC26 scr	Yes	<.001	25.67	18.59	7.073	1.178	6.004	10
	cxC26 scr-5	12.76	5.36	27.14	19.51		cxC26 IL6KOs1	Yes	0.001	25.63	20.47	5.16	1.226	4.208	12
	cxC26 scr-6	8.52	3.39	26.1	17.83
	cxC26 IL6KOs1-1	4.88	0.33	23.24	19.27
	cxC26 IL6KOs1-2	3.8	0.94	21.56	17.6
	cxC26 IL6KOs1-3	8.06	2.08333	28.02	21.0233
	cxC26 IL6KOs1-4	9.68	2.73	27.92	22.0733
	cxC26 IL6KOs1-5	8.68	2.74	26.81	23.15
	cxC26 IL6KOs1-6	3.34	0.3	24.08	19.27
	cxC26 IL6KOs1-7	8.67	1.735	27.81	20.9325
