# Supplementary material for: IL-6 promotes tumor growth through immune evasion but is dispensable for cachexia
Source: EMBO Rep. 2024 Apr 26;25(6):2592–609. doi: 10.1038/s44319-024-00144-3 (PMC11169252; doi:10.1038/s44319-024-00144-3)
Supplement: Supplementary file 3 — Source data Fig. 2 [file 44319_2024_144_MOESM3_ESM.zip › Figure 2/2L/EMBOR-2023-57955V2_SourceDataForFigure2L circulating IL-6 of cxC26 IL6KOs1.xlsx]

## Sheet: Sheet1
	circulating IL-6 concentration
		IL-6 (pg/ml)
	saline-1	0*
	saline-2	0*
	saline-3	0*
	saline-4	0*
	cxC26 scr-1	541.5
	cxC26 scr-2	292.97
	cxC26 scr-3	408.43
	cxC26 scr-4	1206.97
	cxC26 scr-5	449.36
	cxC26 scr-6	560.75
	cxC26 IL6KOs1	6.55
	cxC26 IL6KOs2	0*
	cxC26 IL6KOs3	2.25
	cxC26 IL6KOs4	5.69
	0* indicated below than detection limit
	Uncorrected Fisher's LSD	Mean Diff.	95.00% CI of diff.	Below threshold?	Summary	Individual P Value
	saline vs. cxC26 scr	-576.7	-886.7 to -266.6	Yes	**	0.002	A-B
	saline vs. cxC26 IL6KOs1	-3.623	-343.2 to 336.0	No	ns	0.982	A-G
	cxC26 scr vs. cxC26 IL6KOs1	573	263.0 to 883.1	Yes	**	0.002	B-G
