# Supplementary material for: IL-6 promotes tumor growth through immune evasion but is dispensable for cachexia
Source: EMBO Rep. 2024 Apr 26;25(6):2592–609. doi: 10.1038/s44319-024-00144-3 (PMC11169252; doi:10.1038/s44319-024-00144-3)
Supplement: Supplementary file 4 — Source data Fig. 3 [file 44319_2024_144_MOESM4_ESM.zip]

Archive with 8 entries (4 files):
- Figure 3/3A/
- Figure 3/3A/EMBOR-2023-57955V2_SourceDataForFigure3A body weight of C26nci LIF KO.xlsx
- Figure 3/3B/
- Figure 3/3B/EMBOR-2023-57955V2_SourceDataForFigure3B quadricept weight of C26nci LIF KO.xlsx
- Figure 3/3C/
- Figure 3/3C/EMBOR-2023-57955V2_SourceDataForFigure3C tumor growth of C26nci LIF KO.xlsx
- Figure 3/3D-E/
- Figure 3/3D-E/EMBOR-2023-57955V2_SourceDataForFigure3D-E LIF and IL-6 concentration of C26nci LIF KO.xlsx
