# Supplementary material for: IL-6 promotes tumor growth through immune evasion but is dispensable for cachexia
Source: EMBO Rep. 2024 Apr 26;25(6):2592–609. doi: 10.1038/s44319-024-00144-3 (PMC11169252; doi:10.1038/s44319-024-00144-3)
Supplement: Supplementary file 4 — Source data Fig. 3 [file 44319_2024_144_MOESM4_ESM.zip › Figure 3/3A/EMBOR-2023-57955V2_SourceDataForFigure3A body weight of C26nci LIF KO.xlsx]

## Sheet: Sheet1
	% of initial body weight
Days post tumor implantation	saline					C26nci							C26nci LIFKO
	replicate-1	replicate-2	replicate-3	replicate-4		replicate-1	replicate-2	replicate-3	replicate-4	replicate-5	replicate-6		replicate-1	replicate-2	replicate-3	replicate-4	replicate-5	replicate-6
Day 0	100	100	100	100		100	100	100	100	100	100		100	100	100	100	100	100
Day 2	100.3	100.6	99.4	100.5		99.03	100.3	98.7	99.67	99.03	101.1		100.7	101.8	98.09	99.69	100.9	100.3
Day 4	102.5	103.5	98.81	104		99.35	99.68	99.03	98.68	96.76	101.1		100	102.4	98.73	99.07	101.3	97.92
Day 6	103.6	102.8	99.4	104.3		98.38	99.68	99.68	98.35	96.12	101.7		101	101.2	99.36	100.9	103.8	99.11
Day 8	105.3	105.4	100.9	104.3		99.68	101.9	102.9	98.68	98.38	105		102	103.3	101.3	100.9	103.4	101.8
Day 10	105.6	106.6	101.5	106.2		99.68	102.5	102.6	98.68	97.41	102.2		100	100.6	101.3	102.8	103.4	103.3
Day 12	107.3	106.6	103.9	107.8		101	103.8	102.3	99.67	97.41	106.7		103.4	103.9	102.5	104	105.6	106.5
Day 14	108.4	108.8	106	107		101.3	105.1	101.9	97.36	98.71	108.4		104.1	105.4	105.1	106.9	107.5	108.6
Day 16	108.7	111	107.2	108.9		96.76	103.2	96.1	96.37	96.12	107.3		103.1	108.1	105.4	108.4	108.5	110.4
Day 18	110.9	113.2	108.7	111		96.44	98.41	96.43	94.39	93.85	103.9		104.8	109.3	106.7	107.8	110.7	112.2
Day 20	111.8	114.2	109.9	112.4		92.56	90.45	92.86	93.07	94.82	100.3		104.4	109.6	107	107.8	109.7	109.5
Day 22	112	116.7	109.3	111		91.91	86.94	82.79	87.46	87.7	94.68		106.1	109	108.6	105.3	110	108
Day 24	113.7	118.6	112.8	113.2		88.35	83.76	79.55	82.18	85.11	85.99		105.4	110.4	107.6	104	107.8	103.3
Day 26	114.3	121.1	113.4	116.1									103.7	106.3	107	100.6	105.6	100.3
Day 28	115.1	123	114	116.1									104.8	102.4	103.2	97.82	104.4	97.62
Day 30	116.2	123.7	117	116.1									102.4	100	97.45	97.51	105	96.13
Day 31	116.5	124.3	117	116.4									102.7	99.4	90.76	93.46	102.8	92.56
Day 32	117.1	124.6	116.7	118									103.4	101.2	88.54		102.8
Day 34	117.9	127.1	119.1	118.8									92.52	98.81			93.1
Day 36	117.9	128.1	119.7	119.4									84.35	96.12			87.77
Day 38	118.2	130.3	121.8	120.2										85.97			85.27
Day 39	118.8	131.9	121.5	120.4										82.09
