# Supplementary material for: IL-6 promotes tumor growth through immune evasion but is dispensable for cachexia
Source: EMBO Rep. 2024 Apr 26;25(6):2592–609. doi: 10.1038/s44319-024-00144-3 (PMC11169252; doi:10.1038/s44319-024-00144-3)
Supplement: Supplementary file 4 — Source data Fig. 3 [file 44319_2024_144_MOESM4_ESM.zip › Figure 3/3B/EMBOR-2023-57955V2_SourceDataForFigure3B quadricept weight of C26nci LIF KO.xlsx]

## Sheet: Sheet1
		Quadriceps
		weight(mg)
	saline-1	205
	saline-2	201
	saline-3	224
	saline-4	193.3
	C26nci-1	182.6
	C26nci-2	156.2
	C26nci-3	164
	C26nci-4	174
	C26nci-5	167
	C26nci-6	160
	C26nci LIFKO-1	188
	C26nci LIFKO-2	180
	C26nci LIFKO-3	163
	C26nci LIFKO-4	140
	C26nci LIFKO-5	171
	C26nci LIFKO-6	159
	Uncorrected Fisher's LSD	Mean Diff.	95.00% CI of diff.	Below threshold?	Summary	Individual P Value
	saline vs. C26nci	38.53	19.53 to 57.52	Yes	***	<.001	A-B
	saline vs. C26nci LIFKO	38.99	19.99 to 57.99	Yes	***	<.001	A-C
	C26nci vs. C26nci LIFKO	0.4667	-16.52 to 17.46	No	ns	0.954	B-C
