# Supplementary material for: IL-6 promotes tumor growth through immune evasion but is dispensable for cachexia
Source: EMBO Rep. 2024 Apr 26;25(6):2592–609. doi: 10.1038/s44319-024-00144-3 (PMC11169252; doi:10.1038/s44319-024-00144-3)
Supplement: Supplementary file 4 — Source data Fig. 3 [file 44319_2024_144_MOESM4_ESM.zip › Figure 3/3C/EMBOR-2023-57955V2_SourceDataForFigure3C tumor growth of C26nci LIF KO.xlsx]

## Sheet: Sheet1
	Tumor volume (cm^3)
Days post tumor implantation	C26nci							C26nci LIFKO
	replicate-1	replicate-2	replicate-3	replicate-4	replicate-5	replicate-6		replicate-1	replicate-2	replicate-3	replicate-4	replicate-5	replicate-6
Day 12	0	0	0	0	0	0		0	0	0	0	0	0
Day 14	0	0.01	0.05	0.02	0	0.04		0	0	0	0	0	0
Day 16	0.08	0.09	0.17	0.11	0.06	0.06		0.01	0	0.01	0.05	0.01	0.02
Day 18	0.14	0.18	0.27	0.25	0.17	0.19		0.02	0.01	0.02	0.08	0.03	0.03
Day 20	0.24	0.32	0.53	0.34	0.09	0.36		0.04	0.03	0.1	0.19	0.04	0.08
Day 22	0.47	0.53	0.79	0.77	0.51	0.63		0.11	0.06	0.19	0.3	0.15	0.24
Day 24	0.75	0.69	0.96	1.13	0.9	0.82		0.27	0.08	0.2	0.42	0.21	0.38
Day 26								0.45	0.15		0.63	0.65	0.61
Day 28								0.64	0.25	0.52	0.82	0.55	0.64
Day 30								0.7	0.36	0.54	1.28	0.85	0.82
Day 31								0.82	0.47	0.8	1.36	1.14	1.02
Day 32								1.02	0.48	0.73	1.71	1.02	1.22
Day 34								1	0.56			1.11
Day 36								1.03	0.76			1.16
Day 37									0.84			1.52
Day 39									1.09
