# Supplementary material for: IL-6 promotes tumor growth through immune evasion but is dispensable for cachexia
Source: EMBO Rep. 2024 Apr 26;25(6):2592–609. doi: 10.1038/s44319-024-00144-3 (PMC11169252; doi:10.1038/s44319-024-00144-3)
Supplement: Supplementary file 4 — Source data Fig. 3 [file 44319_2024_144_MOESM4_ESM.zip › Figure 3/3D-E/EMBOR-2023-57955V2_SourceDataForFigure3D-E LIF and IL-6 concentration of C26nci LIF KO.xlsx]

## Sheet: Sheet1
	Circulating LIF & IL-6	conc.(pg/ml)
		LIF	IL-6
	saline-1	18.0556	0
	saline-2	3.61111	0
	saline-3	15.1667	0
	saline-4	12.2778	1.71643
	C26nci-1	61.3889	11.228
	C26nci-2	31.0556	253.338
	C26nci-3	36.8333	428.138
	C26nci-4	49.8333	269.709
	C26nci-5	52.7222	185.899
	C26nci-6	46.9444	158.112
	C26nci-7	36.8333	348.774
	C26nci LIFKO-1	16.6111	11.7952
	C26nci LIFKO-2	13.7222	0
	C26nci LIFKO-3	28.1667	16.719
	C26nci LIFKO-4	19.5	33.8294
	C26nci LIFKO-5	9.38889	24.0178
	LIF
	Uncorrected Fisher's LSD	Mean Diff.	95.00% CI of diff.	Below threshold?	Summary	Individual P Value
	saline vs. C26nci	-32.81	-44.68 to -20.94	Yes	***	<.001	A-B
	saline vs. C26nci LIFKO	-5.2	-17.90 to 7.502	No	ns	0.393	A-C
	C26nci vs. C26nci LIFKO	27.61	16.52 to 38.70	Yes	***	<.001	B-C
	IL-6
	Uncorrected Fisher's LSD	Mean Diff.	95.00% CI of diff.	Below threshold?	Summary	Individual P Value
	saline vs. C26nci	-236	-361.0 to -111.0	Yes	**	0.001	A-B
	saline vs. C26nci LIF KO	-16.84	-150.6 to 117.0	No	ns	0.79	A-C
	C26nci vs. C26nci LIF KO	219.2	102.4 to 336.0	Yes	**	0.001	B-C
