# Supplementary material for: IL-6 promotes tumor growth through immune evasion but is dispensable for cachexia
Source: EMBO Rep. 2024 Apr 26;25(6):2592–609. doi: 10.1038/s44319-024-00144-3 (PMC11169252; doi:10.1038/s44319-024-00144-3)
Supplement: Supplementary file 5 — Source data Fig. 4 [file 44319_2024_144_MOESM5_ESM.zip]

Archive with 12 entries (6 files):
- Figure 4/4A/
- Figure 4/4A/EMBOR-2023-57955V2_SourceDataForFigure4A tumor growth in NOD-scid mice.xlsx
- Figure 4/4B/
- Figure 4/4B/EMBOR-2023-57955V2_SourceDataForFigure4B terminal tumor weight in NOD-scid mice.xlsx
- Figure 4/4C/
- Figure 4/4C/EMBOR-2023-57955V2_SourceDataForFigure4C carcass weight of NOD-scid mice.xlsx
- Figure 4/4D/
- Figure 4/4D/EMBOR-2023-57955V2_SourceDataForFigure4D body weight of NOD-scid mice.xlsx
- Figure 4/4E/
- Figure 4/4E/EMBOR-2023-57955V2_SourceDataForFigure4E quadriceps weight of NOD-scid mice.xlsx
- Figure 4/4F/
- Figure 4/4F/EMBOR-2023-57955V2_SourceDataForFigure4F circulating IL-6 of NOD-scid mice.xlsx
