# Supplementary material for: IL-6 promotes tumor growth through immune evasion but is dispensable for cachexia
Source: EMBO Rep. 2024 Apr 26;25(6):2592–609. doi: 10.1038/s44319-024-00144-3 (PMC11169252; doi:10.1038/s44319-024-00144-3)
Supplement: Supplementary file 5 — Source data Fig. 4 [file 44319_2024_144_MOESM5_ESM.zip › Figure 4/4A/EMBOR-2023-57955V2_SourceDataForFigure4A tumor growth in NOD-scid mice.xlsx]

## Sheet: Sheet1
		Tumor volume (cm^3)
		Days post tumor implantation
		Day 11	Day 13	Day 15	Day 17	Day 20
	ncxC26-1	0.022915	0.092932	0.238643	0.467549	0.538257
	ncxC26-2	0.020421	0.053788	0.202905	0.351118	0.579792
	ncxC26-3	0.024593	0.09676	0.304057	0.425628	0.776182
	ncxC26-4	0.006558	0	0.095906	0.302688	0.526471
	cxC26 scr-1	0.013219	0.06783	0.235209	0.166196	0.199163
	cxC26 scr-2	0.0242409	0.0705809	0.155951	0.281362	0.471787
	cxC26 scr-3	0.024365	0.034074	0.189538	0.294382	0.369115
	cxC26 scr-4	0.022672	0.044354	0.185857	0.14375	0.376725
	cxC26 IL6KOs1-1	0.008985	0.06645	0.174051	0.228853	0.207262
	cxC26 IL6KOs1-2	0.010241	0.038419	0.116754	0.182223	0.37754
	cxC26 IL6KOs1-3	0.005043	0.043304	0.19072	0.413157	0.485036
	cxC26 IL6KOs1-4	0.004276	0.040373	0.170512	0.120832	0.211269
	Uncorrected Fisher's LSD	Mean Diff.	95.00% CI of diff.	Below threshold?	Summary	Individual P Value
	11
	cxC26 IL6KOs1 vs. cxC26 scr	-0.01399	-0.1208 to 0.09282	No	ns	0.793
	cxC26 IL6KOs1 vs. ncxC26 scr	-0.01149	-0.1183 to 0.09532	No	ns	0.83
	cxC26 scr vs. ncxC26	0.002502	-0.1043 to 0.1093	No	ns	0.963
	13
	cxC26 IL6KOs1 vs. cxC26 scr	-0.007073	-0.1139 to 0.09973	No	ns	0.894
	cxC26 IL6KOs1 vs. ncxC26 scr	-0.01373	-0.1205 to 0.09307	No	ns	0.797
	cxC26 scr vs. ncxC26	-0.00666	-0.1135 to 0.1001	No	ns	0.901
	15
	cxC26 IL6KOs1 vs. cxC26 scr	-0.02863	-0.1354 to 0.07817	No	ns	0.592
	cxC26 IL6KOs1 vs. ncxC26 scr	-0.04737	-0.1542 to 0.05944	No	ns	0.376
	cxC26 scr vs. ncxC26	-0.01874	-0.1255 to 0.08807	No	ns	0.725
	17
	cxC26 IL6KOs1 vs. cxC26 scr	0.01484	-0.09196 to 0.1216	No	ns	0.781
	cxC26 IL6KOs1 vs. ncxC26 scr	-0.1505	-0.2573 to -0.04368	Yes	**	0.007
	cxC26 scr vs. ncxC26	-0.1653	-0.2721 to -0.05852	Yes	**	0.003
	20
	cxC26 IL6KOs1 vs. cxC26 scr	-0.03392	-0.1407 to 0.07288	No	ns	0.526
	cxC26 IL6KOs1 vs. ncxC26 scr	-0.2849	-0.3917 to -0.1781	Yes	***	<.001
	cxC26 scr vs. ncxC26	-0.251	-0.3578 to -0.1442	Yes	***	<.001
