# Supplementary material for: IL-6 promotes tumor growth through immune evasion but is dispensable for cachexia
Source: EMBO Rep. 2024 Apr 26;25(6):2592–609. doi: 10.1038/s44319-024-00144-3 (PMC11169252; doi:10.1038/s44319-024-00144-3)
Supplement: Supplementary file 5 — Source data Fig. 4 [file 44319_2024_144_MOESM5_ESM.zip › Figure 4/4B/EMBOR-2023-57955V2_SourceDataForFigure4B terminal tumor weight in NOD-scid mice.xlsx]

## Sheet: Sheet1
		Tumor weight (g)
	ncxC26-1	3.7592
	ncxC26-2	3.82
	ncxC26-3	4.0015
	ncxC26-4	3.0445
	cxC26 scr-1	1.7666
	cxC26 scr-2	2.58
	cxC26 scr-3	2.755
	cxC26 scr-4	2.7416
	cxC26 IL6KOs1-1	2.6074
	cxC26 IL6KOs1-2	2.46
	cxC26 IL6KOs1-3	3.122
	cxC26 IL6KOs1-4	2.491
	Uncorrected Fisher's LSD	Mean Diff.	95.00% CI of diff.	Below threshold?	Summary	Individual P Value
	ncxC26 vs. cxC26	1.196	0.5476 to 1.843	Yes	**	0.002	A-B
	ncxC26 vs. cxC26 IL6KOs1	0.9862	0.3383 to 1.634	Yes	**	0.007	A-C
	cxC26 vs. cxC26 IL6KOs1	-0.2093	-0.8572 to 0.4386	No	ns	0.484	B-C
