# Supplementary material for: IL-6 promotes tumor growth through immune evasion but is dispensable for cachexia
Source: EMBO Rep. 2024 Apr 26;25(6):2592–609. doi: 10.1038/s44319-024-00144-3 (PMC11169252; doi:10.1038/s44319-024-00144-3)
Supplement: Supplementary file 5 — Source data Fig. 4 [file 44319_2024_144_MOESM5_ESM.zip › Figure 4/4C/EMBOR-2023-57955V2_SourceDataForFigure4C carcass weight of NOD-scid mice.xlsx]

## Sheet: Sheet1
	% of initial weight (carcass)
	saline-1	100.36
	saline-2	102.28
	saline-3	97.44
	saline-4	98.48
	ncxC26-1	91.09
	ncxC26-2	96.41
	ncxC26-3	95.43
	ncxC26-4	96.53
	cxC26 scr-1	76.02
	cxC26 scr-2	90.75
	cxC26 scr-3	85.9
	cxC26 scr-4	87.99
	cxC26 IL6KOs1-1	75.61
	cxC26 IL6KOs1-2	87.34
	cxC26 IL6KOs1-3	90.96
	cxC26 IL6KOs1-4	88.13
	Uncorrected Fisher's LSD	Mean Diff.	95.00% CI of diff.	Below threshold?	Summary	Individual P Value
	cxC26 IL6KOs1 vs. cxC26 scr	0.345	-7.290 to 7.980	No	ns	0.923	A-B
	cxC26 IL6KOs1 vs. ncxC26	-9.355	-16.99 to -1.720	Yes	*	0.02	A-C
	cxC26 IL6KOs1 vs. saline	-14.13	-21.76 to -6.495	Yes	**	0.002	A-D
	cxC26 scr vs. ncxC26	-9.7	-17.33 to -2.065	Yes	*	0.017	B-C
	cxC26 scr vs. saline	-14.48	-22.11 to -6.840	Yes	**	0.001	B-D
	ncxC26 vs. saline	-4.775	-12.41 to 2.860	No	ns	0.198	C-D
