# Supplementary material for: IL-6 promotes tumor growth through immune evasion but is dispensable for cachexia
Source: EMBO Rep. 2024 Apr 26;25(6):2592–609. doi: 10.1038/s44319-024-00144-3 (PMC11169252; doi:10.1038/s44319-024-00144-3)
Supplement: Supplementary file 5 — Source data Fig. 4 [file 44319_2024_144_MOESM5_ESM.zip › Figure 4/4D/EMBOR-2023-57955V2_SourceDataForFigure4D body weight of NOD-scid mice.xlsx]

## Sheet: Sheet1
	% of initial body weight
		Days post tumor implantation
group	replicates	day 0	day 2	day 4	day 6	day 8	day 11	day 13	day 15	day 17	day 20	day 22
cxC26 IL6KOs1	cxC26 IL6KOs1-1	100	97.7848	101.582	100.949	101.899	103.165	99.0506	94.9367	88.6076	87.3418	83.8608
	cxC26 IL6KOs1-2	100	97.5779	100.692	101.384	100.692	101.73	100.692	96.1938	93.4256	95.5017	88.9273
	cxC26 IL6KOs1-3	100	100	103.226	103.584	103.226	102.509	101.792	96.0573	96.4158	91.0394	95.6989
	cxC26 IL6KOs1-4	100	99.3569	103.215	102.894	99.6785	100.643	101.286	101.286	94.8553	104.823	92.283
cxC26 scr	cxC26 scr-1	100	100	101.98	101.98	99.67	94.7195	92.0792	90.7591	86.1386	78.5479	81.8482
	cxC26 scr-2	100	100	104.659	103.943	101.792	100.717	101.434	99.6416	98.5663	101.792	102.509
	cxC26 scr-3	100	99.6835	102.215	101.582	100	97.4684	98.1013	96.519	93.3544	97.4684	98.7342
	cxC26 scr-4	100	99.2593	102.222	101.111	101.111	99.2593	100.741	97.7778	100	101.111	99.2593
ncxC26	ncxC26-1	100	95.7831	99.3976	97.2892	98.1928	99.6988	101.205	102.108	104.819	108.434	102.41
	ncxC26-2	100	98.5915	101.408	101.056	101.761	105.986	108.803	109.155	114.085	115.493	109.859
	ncxC26-3	100	96.8421	101.053	100.702	101.754	105.263	106.667	104.912	107.719	114.386	109.474
	ncxC26-4	100	99.3355	102.99	100.997	101.661	105.648	106.645	105.648	108.97	109.302	106.645
saline	saline-1	100	98.5401	103.65	102.555	103.285	103.285	104.38	103.65	105.109	102.92	100.365
	saline-2	100	99.3485	102.932	101.954	101.303	103.583	103.583	103.583	104.56	101.954	102.28
	saline-3	100	97.4441	100.639	99.361	99.361	101.278	100.639	100.958	100.958	98.0831	97.4441
	saline-4	100	98.7842	100.304	99.0881	101.216	101.824	101.824	101.824	103.343	100	98.4802
Average	cxC26 IL6KOs1	100	98.6799	102.179	102.203	101.374	102.012	100.705	97.1185	93.3261	94.6765	90.1925
	cxC26 scr	100	99.7357	102.769	102.154	100.643	98.041	98.0887	96.1744	94.5148	94.7299	95.5876
	ncxC26	100	97.6381	101.212	100.011	100.842	104.149	105.83	105.456	108.898	111.904	107.097
	saline	100	98.5292	101.881	100.74	101.291	102.492	102.606	102.504	103.493	100.739	99.6424
STDEV	cxC26 IL6KOs1	0	1.18557	1.2566	1.24195	1.53237	1.08455	1.19117	2.83495	3.37435	7.54237	5.04587
	cxC26 scr	0	0.350915	1.26516	1.24418	0.983164	2.5823	4.25584	3.8313	6.27187	10.9537	9.31055
	ncxC26	0	1.61915	1.47394	1.82116	1.76688	2.98141	3.24517	2.89947	3.86999	3.5521	3.43774
	saline	0	0.798731	1.65947	1.76996	1.60264	1.11643	1.69128	1.33271	1.84376	2.14731	2.13408
