# Supplementary material for: IL-6 promotes tumor growth through immune evasion but is dispensable for cachexia
Source: EMBO Rep. 2024 Apr 26;25(6):2592–609. doi: 10.1038/s44319-024-00144-3 (PMC11169252; doi:10.1038/s44319-024-00144-3)
Supplement: Supplementary file 5 — Source data Fig. 4 [file 44319_2024_144_MOESM5_ESM.zip › Figure 4/4E/EMBOR-2023-57955V2_SourceDataForFigure4E quadriceps weight of NOD-scid mice.xlsx]

## Sheet: Sheet1
		Quadriceps weight (mg)
	saline-1	177
	saline-2	194.6
	saline-3	197.3
	saline-4	236.4
	ncxC26-1	179.6
	ncxC26-2	191.6
	ncxC26-3	160
	ncxC26-4	189.2
	cxC26 scr-1	128.5
	cxC26 scr-2	176
	cxC26 scr-3	151.4
	cxC26 scr-4	137.7
	cxC26 IL6KOs1-1	161.3
	cxC26 IL6KOs1-2	146.6
	cxC26 IL6KOs1-3	125
	cxC26 IL6KOs1-4	164
	Uncorrected Fisher's LSD	Mean Diff.	95.00% CI of diff.	Below threshold?	Summary	Individual P Value
	saline vs. ncxC26	21.23	-9.401 to 51.85	No	ns	0.157	A-B
	saline vs. cxC26 scr	52.93	22.30 to 83.55	Yes	**	0.003	A-C
	saline vs. cxC26 IL6KOs1	52.1	21.47 to 82.73	Yes	**	0.003	A-D
	ncxC26 vs. cxC26 scr	31.7	1.074 to 62.33	Yes	*	0.044	B-C
	ncxC26 vs. cxC26 IL6KOs1	30.88	0.2493 to 61.50	Yes	*	0.048	B-D
	cxC26 scr vs. cxC26 IL6KOs1	-0.825	-31.45 to 29.80	No	ns	0.954	C-D
