# Supplementary material for: IL-6 promotes tumor growth through immune evasion but is dispensable for cachexia
Source: EMBO Rep. 2024 Apr 26;25(6):2592–609. doi: 10.1038/s44319-024-00144-3 (PMC11169252; doi:10.1038/s44319-024-00144-3)
Supplement: Supplementary file 5 — Source data Fig. 4 [file 44319_2024_144_MOESM5_ESM.zip › Figure 4/4F/EMBOR-2023-57955V2_SourceDataForFigure4F circulating IL-6 of NOD-scid mice.xlsx]

## Sheet: Sheet1
	circulating IL-6 (pg/ml)
	saline-1	5.77953
	saline-2	4.56222
	saline-3	20.4285
	saline-4	19.035
	ncxC26-1	10.1309
	ncxC26-2	13.2064
	ncxC26-3	24.2257
	ncxC26-4	20.6536
	cxC26 scr-1	143.797
	cxC26 scr-2	168.52
	cxC26 scr-3	177.643
	cxC26 scr-4	207.142
	cxC26 IL6KOs1-1	7.01239
	cxC26 IL6KOs1-2	19.2975
	cxC26 IL6KOs1-3	19.2601
	cxC26 IL6KOs1-4	14.7188
	Uncorrected Fisher's LSD	Mean Diff.	95.00% CI of diff.	Below threshold?	Summary	Individual P Value
	cxC26 IL6KOs1 vs. cxC26 scr	-159.2	-181.4 to -137.0	Yes	***	<.001	A-B
	cxC26 IL6KOs1 vs. ncxC26	-1.982	-24.20 to 20.23	No	ns	0.849	A-C
	cxC26 IL6KOs1 vs. saline	2.621	-19.59 to 24.84	No	ns	0.801	A-D
	cxC26 scr vs. ncxC26	157.2	135.0 to 179.4	Yes	***	<.001	B-C
	cxC26 scr vs. saline	161.8	139.6 to 184.0	Yes	***	<.001	B-D
	ncxC26 vs. saline	4.603	-17.61 to 26.82	No	ns	0.66	C-D
