# Supplementary material for: IL-6 promotes tumor growth through immune evasion but is dispensable for cachexia
Source: EMBO Rep. 2024 Apr 26;25(6):2592–609. doi: 10.1038/s44319-024-00144-3 (PMC11169252; doi:10.1038/s44319-024-00144-3)
Supplement: Supplementary file 6 — Source data Fig. 5 [file 44319_2024_144_MOESM6_ESM.zip]

Archive with 1 entries (1 files):
- Figure 5/5 processed immune cell proportion data.xlsx
