# Supplementary material for: IL-6 promotes tumor growth through immune evasion but is dispensable for cachexia
Source: EMBO Rep. 2024 Apr 26;25(6):2592–609. doi: 10.1038/s44319-024-00144-3 (PMC11169252; doi:10.1038/s44319-024-00144-3)
Supplement: Supplementary file 6 — Source data Fig. 5 [file 44319_2024_144_MOESM6_ESM.zip › Figure 5/5 processed immune cell proportion data.xlsx]

## Sheet: Sheet1
					% of live cells
		group	Days	replicates	CD45+	CD4+ T cells	CD8+ T cells	Macrophage	Neutrophils	B cells
		cxC26 IL6KOs1	day 8	cxC26 IL6KOs1_d8-1	63.1154	0.893986	0.292181	19.8905	1.95248	0.352858
				cxC26 IL6KOs1_d8-2	75.7405	2.67748	0.241706	12.6557	0.916258	0.245314
				cxC26 IL6KOs1_d8-3	75.3592	1.92199	0.119092	13.2101	0.91716	0.168269
				cxC26 IL6KOs1_d8-4	66.2239	0.686792	0.0346767	17.4786	1.21797	0.347761
				cxC26 IL6KOs1_d8-5	67.5259	2.8369	0.0703022	12.3	2.46525	0.266632
			day 30	cxC26 IL6KOs1_d30-1	23.3103	0.289924	0.0769185	16.3261	0.168645	0.111349
				cxC26 IL6KOs1_d30-2	14.7208	0.0934874	0.0413313	7.97461	1.55956	0.0476029
				cxC26 IL6KOs1_d30-3	26.9254	0.210283	0.0446851	24.3313	0.126656	0.0549954
				cxC26 IL6KOs1_d30-4	27.3431	0.145421	0.0213461	21.0136	0.850545	0.0447655
				cxC26 IL6KOs1_d30-5	32.5844	0.270457	0.0616391	22.9437	1.53444	0.165598
		cxC26 scr	day 8	cxC26 scr_d8-1	25.9786	0.27887	0.0335988	45.0882	5.71035	0.440644
				cxC26 scr_d8-2	15.1465	0.131333	0.00518421	43.8965	11.4134	0.494728
				cxC26 scr_d8-3	16.8029	0.167111	0.00752751	49.7914	6.46904	0.479405
				cxC26 scr_d8-4	20.1874	0.32227	0.0168932	34.3504	12.7204	0.360041
				cxC26 scr_d8-5	16.8213	0.363896	0.0535141	45.5366	5.93249	0.317355
			day 13	cxC26 scr_d13-1*	23.5096	0.391358	0.011925	17.5108	1.85834	0.108431
				cxC26 scr_d13-2*	16.2135	0.130382	0.0123639	13.9842	1.57343	0.0802769
				cxC26 scr_d13-3	21.3041	0.311368	0.0114715	17.8344	1.90991	0.17173
				cxC26 scr_d13-4	24.7454	0.677581	0.0156666	20.5327	2.39737	0.111075
				cxC26 scr_d13-5	23.4612	0.217344	0.00360239	18.5975	2.7564	0.110473
		statistics	Average	cxC26 scr_day 8	18.9873	0.252696	0.0233436	15.107	1.49382	0.276167
				cxC26 IL6KOs1_day 8	69.593	1.80343	0.151592	43.7326	8.44916	0.418435
				cxC26 scr_day 13	24.9768	0.201914	0.049184	18.5179	0.84797	0.0848622
				cxC26 IL6KOs1_day 30	21.8468	0.345607	0.0110059	17.6919	2.09909	0.116397
			T.TEST	day 8	2.47728e-07	0.00825856	0.0345341	1.10343e-05	0.0018681	0.0191768
				terminal point (cachexia)	0.373996	0.192319	0.00418744	0.799698	0.0106344	0.291576
		cxC26 scr_d13-1 and 2*: combine two FSC files for analysis for cocktail1 staining samples
