# Supplementary material for: IL-6 promotes tumor growth through immune evasion but is dispensable for cachexia
Source: EMBO Rep. 2024 Apr 26;25(6):2592–609. doi: 10.1038/s44319-024-00144-3 (PMC11169252; doi:10.1038/s44319-024-00144-3)
Supplement: Supplementary file 7 — Source data Fig. 5(fsc1/2) [file 44319_2024_144_MOESM7_ESM.zip]

Archive with 22 entries (22 files):
- Fig5 fcs_cocktail1/cxC26 IL6KOs1_d30_cocktail1-1.fcs
- Fig5 fcs_cocktail1/cxC26 IL6KOs1_d30_cocktail1-2.fcs
- Fig5 fcs_cocktail1/cxC26 IL6KOs1_d30_cocktail1-3.fcs
- Fig5 fcs_cocktail1/cxC26 IL6KOs1_d30_cocktail1-4.fcs
- Fig5 fcs_cocktail1/cxC26 IL6KOs1_d30_cocktail1-5.fcs
- Fig5 fcs_cocktail1/cxC26 IL6KOs1_d8_cocktail1-1.fcs
- Fig5 fcs_cocktail1/cxC26 IL6KOs1_d8_cocktail1-2.fcs
- Fig5 fcs_cocktail1/cxC26 IL6KOs1_d8_cocktail1-3.fcs
- Fig5 fcs_cocktail1/cxC26 IL6KOs1_d8_cocktail1-4.fcs
- Fig5 fcs_cocktail1/cxC26 IL6KOs1_d8_cocktail1-5.fcs
- Fig5 fcs_cocktail1/cxC26 scr_d13_cocktail1-1_001.fcs
- Fig5 fcs_cocktail1/cxC26 scr_d13_cocktail1-1_002.fcs
- Fig5 fcs_cocktail1/cxC26 scr_d13_cocktail1-2_001.fcs
- Fig5 fcs_cocktail1/cxC26 scr_d13_cocktail1-2_002.fcs
- Fig5 fcs_cocktail1/cxC26 scr_d13_cocktail1-3.fcs
- Fig5 fcs_cocktail1/cxC26 scr_d13_cocktail1-4.fcs
- Fig5 fcs_cocktail1/cxC26 scr_d13_cocktail1-5.fcs
- Fig5 fcs_cocktail1/cxC26 scr_d8_cocktail1-1.fcs
- Fig5 fcs_cocktail1/cxC26 scr_d8_cocktail1-2.fcs
- Fig5 fcs_cocktail1/cxC26 scr_d8_cocktail1-3.fcs
- Fig5 fcs_cocktail1/cxC26 scr_d8_cocktail1-4.fcs
- Fig5 fcs_cocktail1/cxC26 scr_d8_cocktail1-5.fcs
