# Supplementary material for: IL-6 promotes tumor growth through immune evasion but is dispensable for cachexia
Source: EMBO Rep. 2024 Apr 26;25(6):2592–609. doi: 10.1038/s44319-024-00144-3 (PMC11169252; doi:10.1038/s44319-024-00144-3)
Supplement: Supplementary file 8 — Source data Fig. 5(fsc2/2) [file 44319_2024_144_MOESM8_ESM.zip]

Archive with 20 entries (20 files):
- Fig5 fcs_cocktail2/cxC26 IL6KOs1_d30_cocktail2-1.fcs
- Fig5 fcs_cocktail2/cxC26 IL6KOs1_d30_cocktail2-2.fcs
- Fig5 fcs_cocktail2/cxC26 IL6KOs1_d30_cocktail2-3.fcs
- Fig5 fcs_cocktail2/cxC26 IL6KOs1_d30_cocktail2-4.fcs
- Fig5 fcs_cocktail2/cxC26 IL6KOs1_d30_cocktail2-5.fcs
- Fig5 fcs_cocktail2/cxC26 IL6KOs1_d8_cocktail2-1.fcs
- Fig5 fcs_cocktail2/cxC26 IL6KOs1_d8_cocktail2-2.fcs
- Fig5 fcs_cocktail2/cxC26 IL6KOs1_d8_cocktail2-3.fcs
- Fig5 fcs_cocktail2/cxC26 IL6KOs1_d8_cocktail2-4.fcs
- Fig5 fcs_cocktail2/cxC26 IL6KOs1_d8_cocktail2-5.fcs
- Fig5 fcs_cocktail2/cxC26 scr_d13_cocktail2-1.fcs
- Fig5 fcs_cocktail2/cxC26 scr_d13_cocktail2-2.fcs
- Fig5 fcs_cocktail2/cxC26 scr_d13_cocktail2-3.fcs
- Fig5 fcs_cocktail2/cxC26 scr_d13_cocktail2-4.fcs
- Fig5 fcs_cocktail2/cxC26 scr_d13_cocktail2-5.fcs
- Fig5 fcs_cocktail2/cxC26 scr_d8_cocktail2-1.fcs
- Fig5 fcs_cocktail2/cxC26 scr_d8_cocktail2-2.fcs
- Fig5 fcs_cocktail2/cxC26 scr_d8_cocktail2-3.fcs
- Fig5 fcs_cocktail2/cxC26 scr_d8_cocktail2-4.fcs
- Fig5 fcs_cocktail2/cxC26 scr_d8_cocktail2-5.fcs
